# Supplementary material for: DNA Methyltransferase Inhibitor Zebularine Induces Human Cholangiocarcinoma Cell Death through Alteration of DNA Methylation Status
Source: PLoS One. 2015 Mar 23;10(3):e0120545. doi: 10.1371/journal.pone.0120545 (PMC4370694; doi:10.1371/journal.pone.0120545)
Supplement: S1 Table — (XLS) [file pone.0120545.s004.xls]

## Sheet: TableS1
S1 Table : list of 4,285 CpG sites that were hypomethylated (delta-beta < -0.2) in both of zebularine-treated TFK1 and HuCCT1 cells
TargetID	CHR	MAPINFO_hg19	TFK1_Z0.average_beta*	TFK1_Z1000.average_beta*	delta-beta#_TFK1	HuCCT1_Z0.average_beta*	HuCCT1_Z1000.average_beta*	delta-beta#_HuCCT1	UCSC_REFGENE_NAME	UCSC_REFGENE_ACCESSION	UCSC_REFGENE_GROUP	UCSC_CPG_ISLANDS_NAME	RELATION_TO_UCSC_CPG_ISLAND
cg22802167	1	533950	0.927967	0.571905	-0.356061	0.924592	0.577115	-0.347477				chr1:533219-534114	Island
cg07701223	1	888957	0.952546	0.701167	-0.251378	0.946385	0.712317	-0.234068	NOC2L	NM_015658	Body	chr1:886356-886602	S_Shelf
cg23596291	1	907638	0.956615	0.722272	-0.234343	0.958878	0.752945	-0.205934	PLEKHN1;PLEKHN1	NM_032129;NM_001160184	Body;Body	chr1:906296-906538	S_Shore
cg20594982	1	976707	0.974275	0.706491	-0.267784	0.973005	0.720488	-0.252517	AGRN	NM_198576	Body	chr1:975496-980305	Island
cg19999567	1	1022900	0.925278	0.638525	-0.286753	0.866936	0.645004	-0.221932	C1orf159	NM_017891	Body	chr1:1023143-1023347	N_Shore
cg09315878	1	1152580	0.95437	0.743867	-0.210503	0.954091	0.69494	-0.259152	SDF4;SDF4	NM_016176;NM_016547	3'UTR;3'UTR	chr1:1152522-1153134	Island
cg01075305	1	1152914	0.964646	0.724821	-0.239825	0.96705	0.671117	-0.295933	SDF4;SDF4	NM_016176;NM_016547	Body;3'UTR	chr1:1152522-1153134	Island
cg03467014	1	1158648	0.914764	0.686165	-0.228599	0.916289	0.674436	-0.241853	SDF4;SDF4	NM_016176;NM_016547	Body;Body	chr1:1159168-1159528	N_Shore
cg25619287	1	1164537	0.839218	0.593917	-0.2453	0.876633	0.673576	-0.203058	SDF4;SDF4	NM_016547;NM_016176	5'UTR;5'UTR	chr1:1163502-1163895	S_Shore
cg22220310	1	1168541	0.971159	0.69641	-0.274749	0.973924	0.68151	-0.292415	SDF4;SDF4;B3GALT6	NM_016547;NM_016176;NM_080605	TSS1500;TSS1500;1stExon	chr1:1167001-1168985	Island
cg14477263	1	1168550	0.960595	0.733491	-0.227104	0.956434	0.701147	-0.255287	SDF4;SDF4;B3GALT6	NM_016547;NM_016176;NM_080605	TSS1500;TSS1500;1stExon	chr1:1167001-1168985	Island
cg27543922	1	1231878	0.962613	0.759996	-0.202617	0.964578	0.764103	-0.200474	ACAP3	NM_030649	Body	chr1:1228780-1230163	S_Shore
cg26920857	1	1254482	0.969409	0.760224	-0.209186	0.970743	0.764957	-0.205786	CPSF3L	NM_017871	Body	chr1:1254322-1254548	Island
cg16590012	1	1265354	0.485427	0.237207	-0.24822	0.516463	0.260736	-0.255726	TAS1R3	NM_152228	TSS1500	chr1:1265206-1265429	Island
cg00542041	1	1272559	0.965749	0.749234	-0.216515	0.961679	0.712483	-0.249197	DVL1	NM_004421	Body	chr1:1272377-1272634	Island
cg15160081	1	1455650	0.976226	0.736849	-0.239377	0.978763	0.742592	-0.23617	ATAD3A;ATAD3A;ATAD3A	NM_018188;NM_001170535;NM_001170536	Body;Body;Body	chr1:1455302-1455892	Island
cg16306898	1	1475675	0.987964	0.768991	-0.218973	0.986299	0.763138	-0.223161	C1orf70	NM_001114748	1stExon	chr1:1476093-1476669	N_Shore
cg23244095	1	1476269	0.964509	0.65166	-0.312849	0.954692	0.682189	-0.272502	C1orf70	NM_001114748	TSS1500	chr1:1476093-1476669	Island
cg03388431	1	1583010	0.944667	0.667374	-0.277294	0.95037	0.696371	-0.253999	CDK11B;CDK11B;CDK11B;CDK11B;CDK11B;CDK11B	NM_033493;NM_033489;NM_033486;NM_033488;NM_033492;NM_033487	Body;Body;Body;Body;Body;5'UTR	chr1:1580377-1580595	S_Shelf
cg26932054	1	1606361	0.93979	0.719603	-0.220187	0.949023	0.712089	-0.236934	LOC728661;CDK11B;CDK11B;CDK11B;CDK11B;CDK11B;CDK11B	NM_001110781;NM_033493;NM_033489;NM_033486;NM_033488;NM_033492;NM_033487	Body;Body;Body;Body;Body;Body;5'UTR	chr1:1607898-1608243	N_Shore
cg04087434	1	1669123	0.96232	0.707251	-0.255069	0.969337	0.749026	-0.220311	SLC35E2	NM_182838	Body	chr1:1670756-1671101	N_Shore
cg24315049	1	1871963	0.938528	0.720557	-0.217972	0.912968	0.70621	-0.206757				chr1:1874715-1875015	N_Shelf
cg02697258	1	1911120	0.852859	0.531839	-0.32102	0.79824	0.547309	-0.250931	KIAA1751	NM_001080484	Body	chr1:1910268-1913800	Island
cg13916816	1	1953059	0.968791	0.728946	-0.239845	0.959361	0.717006	-0.242355	GABRD	NM_000815	Body	chr1:1950411-1951479	S_Shore
cg04781796	1	1959747	0.958964	0.60199	-0.356975	0.767096	0.465173	-0.301922	GABRD	NM_000815	Body	chr1:1959414-1959867	Island
cg16703312	1	1974698	0.844106	0.637866	-0.20624	0.899882	0.689838	-0.210044				chr1:1974686-1974942	Island
cg27264322	1	1992046	0.527497	0.179629	-0.347868	0.964124	0.745651	-0.218472	PRKCZ	NM_002744	Body	chr1:1990779-1991171	S_Shore
cg13387826	1	2005260	0.97292	0.749635	-0.223285	0.973307	0.764033	-0.209274	PRKCZ;PRKCZ;PRKCZ	NM_001033581;NM_002744;NM_001033581	1stExon;Body;5'UTR	chr1:2005179-2005565	Island
cg02361803	1	2014371	0.85804	0.622744	-0.235296	0.881005	0.662438	-0.218567	PRKCZ;PRKCZ	NM_002744;NM_001033581	Body;5'UTR
cg22712840	1	2026193	0.943246	0.693877	-0.249369	0.945405	0.701296	-0.244109	PRKCZ;PRKCZ	NM_002744;NM_001033581	Body;5'UTR	chr1:2025205-2026225	Island
cg20151494	1	2047581	0.889896	0.603905	-0.285991	0.890023	0.638699	-0.251324	PRKCZ;PRKCZ;PRKCZ	NM_001033582;NM_002744;NM_001033581	5'UTR;Body;5'UTR	chr1:2046429-2046865	S_Shore
cg04347414	1	2084519	0.927541	0.682831	-0.24471	0.934095	0.680221	-0.253874	PRKCZ;PRKCZ;PRKCZ	NM_001033581;NM_001033582;NM_002744	Body;Body;Body	chr1:2082314-2082529	S_Shore
cg05706173	1	2104310	0.972753	0.72873	-0.244024	0.972735	0.748954	-0.22378	PRKCZ;PRKCZ;PRKCZ	NM_001033581;NM_001033582;NM_002744	Body;Body;Body
cg21282837	1	2104641	0.908237	0.665443	-0.242794	0.93962	0.699431	-0.240189	PRKCZ;PRKCZ;PRKCZ	NM_001033581;NM_001033582;NM_002744	Body;Body;Body
cg06203364	1	2137307	0.962776	0.718733	-0.244043	0.961485	0.743439	-0.218047	C1orf86	NM_001146310	5'UTR	chr1:2136808-2137351	Island
cg18934822	1	2191402	0.964632	0.640746	-0.323885	0.960321	0.679882	-0.280439	SKI	NM_003036	Body
cg00954996	1	2193454	0.883156	0.619265	-0.263891	0.867	0.645339	-0.221661	SKI	NM_003036	Body
cg24579224	1	2205902	0.967026	0.715527	-0.251499	0.973442	0.753168	-0.220275	SKI	NM_003036	Body
cg19757330	1	2212997	0.909198	0.651251	-0.257946	0.918724	0.710562	-0.208162	SKI	NM_003036	Body	chr1:2212020-2213881	Island
cg21404476	1	2218549	0.920059	0.639867	-0.280192	0.942202	0.709635	-0.232567	SKI	NM_003036	Body	chr1:2222198-2222569	N_Shelf
cg27054514	1	2252995	0.973815	0.666733	-0.307082	0.971804	0.682471	-0.289333	MORN1	NM_024848	Body	chr1:2253723-2254758	N_Shore
cg06799533	1	2307758	0.908596	0.642887	-0.265709	0.913456	0.698264	-0.215192	MORN1	NM_024848	Body	chr1:2304159-2304376	S_Shelf
cg09255966	1	2334136	0.942513	0.657462	-0.285051	0.943705	0.696486	-0.247219	RER1	NM_007033	Body	chr1:2333550-2334172	Island
cg07817892	1	2340342	0.948346	0.701292	-0.247054	0.943646	0.741489	-0.202157	PEX10;PEX10	NM_002617;NM_153818	Body;Body	chr1:2339876-2340246	S_Shore
cg25221196	1	2387967	0.965227	0.705957	-0.259271	0.961261	0.731506	-0.229755				chr1:2387669-2388086	Island
cg24955743	1	2454705	0.890459	0.616003	-0.274456	0.929191	0.723108	-0.206083	PANK4	NM_018216	Body	chr1:2452795-2453007	S_Shore
cg06866616	1	2455264	0.896795	0.648948	-0.247848	0.901921	0.699131	-0.20279	PANK4	NM_018216	Body	chr1:2457241-2458259	N_Shore
cg00017437	1	2706335	0.969416	0.68082	-0.288596	0.959684	0.75635	-0.203335				chr1:2706025-2706961	Island
cg19817291	1	2766546	0.95935	0.704738	-0.254612	0.954849	0.74156	-0.213289
cg12050271	1	2980399	0.963623	0.645822	-0.3178	0.906246	0.66902	-0.237225	FLJ42875	NR_015440	Body	chr1:2979275-2980758	Island
cg00715999	1	3083173	0.951436	0.638396	-0.31304	0.942211	0.678719	-0.263492	PRDM16;PRDM16	NM_022114;NM_199454	Body;Body	chr1:3080934-3081292	S_Shore
cg26891867	1	3097769	0.916078	0.634288	-0.28179	0.729684	0.502478	-0.227207	PRDM16;PRDM16	NM_022114;NM_199454	Body;Body
cg01940181	1	3135712	0.929382	0.711328	-0.218054	0.672167	0.450063	-0.222104	PRDM16;PRDM16	NM_022114;NM_199454	Body;Body
cg24939838	1	3164390	0.967232	0.58569	-0.381542	0.958992	0.670327	-0.288665	PRDM16;PRDM16	NM_022114;NM_199454	Body;Body	chr1:3163969-3164643	Island
cg01602345	1	3277525	0.952767	0.648258	-0.304509	0.876387	0.658245	-0.218142	PRDM16;PRDM16	NM_022114;NM_199454	Body;Body	chr1:3275029-3275284	S_Shelf
cg03313659	1	3425777	0.955215	0.629501	-0.325714	0.958267	0.678917	-0.27935	MEGF6	NM_001409	Body	chr1:3425576-3425797	Island
cg18390621	1	3553628	0.977123	0.607848	-0.369275	0.980473	0.650811	-0.329662	WDR8	NM_017818	Body	chr1:3556963-3557201	N_Shelf
cg24306648	1	3554769	0.966656	0.682688	-0.283968	0.970756	0.733827	-0.236928	WDR8	NM_017818	Body	chr1:3556963-3557201	N_Shelf
cg21000072	1	3567408	0.917949	0.623125	-0.294825	0.935556	0.669186	-0.266369	WDR8	NM_017818	TSS1500	chr1:3566445-3569636	Island
cg20677901	1	3568210	0.975384	0.761214	-0.21417	0.981632	0.778886	-0.202746	TP73	NM_005427	TSS1500	chr1:3566445-3569636	Island
cg15487097	1	3613859	0.93677	0.679454	-0.257315	0.960422	0.730559	-0.229863	TP73;TP73;TP73;TP73	NM_001126240;NM_005427;NM_001126242;NM_001126241	Body;Body;Body;Body
cg17804348	1	3649473	0.972698	0.693715	-0.278983	0.974271	0.735884	-0.238387	TP73;TP73;TP73;TP73	NM_001126240;NM_005427;NM_001126242;NM_001126241	Body;Body;3'UTR;3'UTR	chr1:3649294-3649674	Island
cg17603271	1	3696181	0.925698	0.642286	-0.283411	0.930844	0.693697	-0.237147
cg22848982	1	3697631	0.938255	0.669764	-0.268491	0.941043	0.713506	-0.227537	LRRC47	NM_020710	3'UTR
cg13057898	1	3703894	0.935366	0.656915	-0.278451	0.94119	0.736569	-0.204622	LRRC47	NM_020710	Body	chr1:3703672-3703908	Island
cg10625090	1	3731643	0.919246	0.596138	-0.323107	0.926144	0.660265	-0.265879	KIAA0562	NM_014704	3'UTR	chr1:3731458-3732015	Island
cg01920090	1	3791310	0.932313	0.590486	-0.341827	0.938032	0.664691	-0.273341	DFFB	NM_004402	Body	chr1:3790864-3791611	Island
cg16162536	1	3824447	0.894579	0.557679	-0.3369	0.896754	0.621699	-0.275055	LOC100133612	NR_024455	Body	chr1:3824219-3824456	Island
cg13461247	1	3829106	0.908758	0.663164	-0.245595	0.93489	0.722046	-0.212844	LOC100133612	NR_024455	Body
cg16563230	1	4714991	0.968117	0.633675	-0.334443	0.96774	0.721966	-0.245774	AJAP1;AJAP1	NM_018836;NM_001042478	TSS200;TSS200	chr1:4713989-4716555	Island
cg13384923	1	5918400	0.943107	0.699502	-0.243605	0.949158	0.740716	-0.208442
cg06755155	1	5955966	0.965955	0.65827	-0.307685	0.964841	0.706732	-0.258108	NPHP4	NM_015102	Body
cg11743671	1	5956021	0.967769	0.689259	-0.27851	0.968265	0.720866	-0.247399	NPHP4	NM_015102	Body
cg19597652	1	6154558	0.97646	0.75608	-0.22038	0.976608	0.75098	-0.225628	KCNAB2;KCNAB2	NM_003636;NM_172130	Body;Body
cg00913953	1	6189040	0.979967	0.720326	-0.259641	0.973386	0.732342	-0.241043	CHD5	NM_015557	Body	chr1:6188873-6189120	Island
cg21220721	1	6341230	0.971675	0.686015	-0.28566	0.965562	0.746187	-0.219375	ACOT7;ACOT7;ACOT7;ACOT7	NM_181864;NM_181865;NM_007274;NM_181866	Body;Body;Body;Body	chr1:6341136-6341412	Island
cg07096654	1	6649036	0.972103	0.748735	-0.223368	0.965469	0.758446	-0.207023	ZBTB48	NM_005341	Body
cg24328740	1	6653447	0.948585	0.675892	-0.272693	0.949595	0.705363	-0.244232	KLHL21	NM_014851	Body	chr1:6653397-6653674	Island
cg04218548	1	6941387	0.88474	0.604034	-0.280706	0.881107	0.673906	-0.207201	CAMTA1	NM_015215	Body
cg03348461	1	7022261	0.961168	0.675086	-0.286081	0.91816	0.702155	-0.216005	CAMTA1	NM_015215	Body	chr1:7022001-7022308	Island
cg19726343	1	7515595	0.949541	0.715798	-0.233743	0.837328	0.634732	-0.202596	CAMTA1	NM_015215	Body
cg17029193	1	8510607	0.96158	0.691287	-0.270293	0.964191	0.720307	-0.243884	RERE;RERE	NM_012102;NM_001042681	Body;Body
cg26571926	1	8613145	0.966644	0.748953	-0.217691	0.961262	0.743822	-0.21744	RERE;RERE	NM_012102;NM_001042681	Body;Body
cg16591948	1	8716348	0.962852	0.715693	-0.247159	0.967215	0.710979	-0.256237	RERE;RERE	NM_012102;NM_001042681	Body;Body
cg16162930	1	9341141	0.917694	0.684697	-0.232997	0.870085	0.650966	-0.21912
cg25408237	1	9656984	0.942075	0.663058	-0.279017	0.942797	0.7257	-0.217097	TMEM201;TMEM201	NM_001130924;NM_001010866	Body;Body
cg04340595	1	9789174	0.951673	0.671851	-0.279822	0.958717	0.725632	-0.233085	CLSTN1;CLSTN1	NM_014944;NM_001009566	3'UTR;3'UTR	chr1:9790292-9790704	N_Shore
cg16663855	1	9820950	0.911079	0.628168	-0.28291	0.909708	0.676385	-0.233323	CLSTN1;CLSTN1	NM_001009566;NM_014944	Body;Body	chr1:9822576-9822817	N_Shore
cg26247646	1	10363989	0.937473	0.649741	-0.287732	0.942512	0.712313	-0.230199	KIF1B;KIF1B	NM_015074;NM_183416	Body;Body
cg10246774	1	10386268	0.93639	0.671032	-0.265358	0.942763	0.736411	-0.206352	KIF1B	NM_015074	Body	chr1:10386183-10386390	Island
cg26419962	1	10509682	0.878308	0.567969	-0.310339	0.857811	0.629678	-0.228134	APITD1;CORT	NM_198544;NM_001302	Body;TSS1500
cg18147280	1	10574359	0.944097	0.679851	-0.264247	0.962354	0.747078	-0.215276	PEX14	NM_004565	Body
cg11800379	1	10715885	0.963133	0.686631	-0.276502	0.963249	0.726321	-0.236929	CASZ1;CASZ1	NM_017766;NM_001079843	Body;Body	chr1:10713838-10714203	S_Shore
cg11222217	1	10732519	0.964218	0.678136	-0.286082	0.964543	0.699341	-0.265202	CASZ1;CASZ1	NM_017766;NM_001079843	Body;Body
cg01399485	1	10733030	0.866935	0.639555	-0.227381	0.86779	0.654651	-0.213139	CASZ1;CASZ1	NM_017766;NM_001079843	Body;Body
cg05821633	1	10837632	0.984723	0.689026	-0.295696	0.979981	0.701117	-0.278864	CASZ1;CASZ1	NM_001079843;NM_017766	5'UTR;5'UTR
cg02987658	1	11024270	0.933897	0.720673	-0.213225	0.932452	0.728878	-0.203574	C1orf127;C1orf127	NM_173507;NM_001170754	TSS200;Body
cg00918422	1	11115051	0.975006	0.691072	-0.283934	0.973315	0.703236	-0.270079	SRM	NM_003132	Body	chr1:11119030-11120634	N_Shelf
cg00997327	1	11310842	0.871834	0.608582	-0.263252	0.870031	0.656724	-0.213307	MTOR	NM_004958	Body
cg07035242	1	11336263	0.923411	0.669546	-0.253865	0.921079	0.710979	-0.210099	UBIAD1	NM_013319	Body	chr1:11333259-11333547	S_Shelf
cg04132522	1	11898705	0.961559	0.674867	-0.286692	0.964686	0.70974	-0.254947	CLCN6	NM_001286	Body	chr1:11898393-11898732	Island
cg05121790	1	12123554	0.956134	0.716966	-0.239169	0.957286	0.714914	-0.242371	TNFRSF8;TNFRSF8	NM_001243;NM_001243	5'UTR;1stExon	chr1:12123488-12124148	Island
cg25282951	1	15095376	0.874225	0.51865	-0.355575	0.871945	0.589739	-0.282206	KIAA1026;KIAA1026	NM_201628;NM_015209	Body;Body
cg08479136	1	15283982	0.964808	0.677458	-0.28735	0.959074	0.694832	-0.264242	KIAA1026;KIAA1026;KIAA1026;KIAA1026;KIAA1026	NM_201628;NM_001017999;NM_001018001;NM_015209;NM_001018000	Body;5'UTR;5'UTR;Body;Body
cg05264881	1	15375148	0.96787	0.680135	-0.287734	0.936054	0.684437	-0.251618	KIAA1026;KIAA1026;KIAA1026;KIAA1026;KIAA1026	NM_001017999;NM_201628;NM_001018001;NM_015209;NM_001018000	Body;Body;Body;Body;Body	chr1:15375063-15375413	Island
cg16988262	1	15930761	0.823833	0.471486	-0.352347	0.872607	0.584644	-0.287963				chr1:15929823-15930289	S_Shore
cg00021123	1	16945449	0.937769	0.624884	-0.312885	0.915819	0.606851	-0.308968	CROCCL1	NR_026752	Body
cg04206025	1	16975443	0.983865	0.729438	-0.254427	0.983373	0.759751	-0.223622	MST1P2	NR_027504	Body	chr1:16973485-16975045	S_Shore
cg09684160	1	17054957	0.95914	0.659602	-0.299538	0.943652	0.686409	-0.257243				chr1:17051491-17051891	S_Shelf
cg18862597	1	17265457	0.977441	0.680305	-0.297135	0.979397	0.746458	-0.232939	CROCC	NM_014675	Body
cg11807529	1	17958884	0.949707	0.688088	-0.261619	0.928971	0.722323	-0.206649	ARHGEF10L;ARHGEF10L	NM_001011722;NM_018125	Body;Body
cg08005774	1	18434106	0.976382	0.631296	-0.345086	0.958672	0.679634	-0.279038	IGSF21	NM_032880	TSS200	chr1:18434105-18434813	Island
cg03993263	1	18434114	0.890527	0.583862	-0.306665	0.866401	0.638732	-0.227669	IGSF21	NM_032880	TSS200	chr1:18434105-18434813	Island
cg06662140	1	18809297	0.978424	0.705217	-0.273207	0.971528	0.721064	-0.250464	KLHDC7A	NM_152375	1stExon	chr1:18808873-18809667	Island
cg23281527	1	18809531	0.969298	0.621103	-0.348195	0.968879	0.622733	-0.346146	KLHDC7A	NM_152375	1stExon	chr1:18808873-18809667	Island
cg10011018	1	18809656	0.930636	0.667003	-0.263632	0.92305	0.6961	-0.22695	KLHDC7A	NM_152375	1stExon	chr1:18808873-18809667	Island
cg07536847	1	18957232	0.968532	0.736606	-0.231926	0.970896	0.760278	-0.210618	PAX7;PAX7;PAX7	NM_013945;NM_001135254;NM_002584	TSS1500;TSS1500;TSS1500	chr1:18956895-18959829	Island
cg07398105	1	18958823	0.931015	0.677708	-0.253307	0.941663	0.736236	-0.205427	PAX7;PAX7;PAX7	NM_013945;NM_002584;NM_001135254	Body;Body;Body	chr1:18956895-18959829	Island
cg19637330	1	19110922	0.96124	0.65309	-0.30815	0.966127	0.653936	-0.312191				chr1:19110720-19110932	Island
cg16986315	1	19181291	0.95316	0.698763	-0.254398	0.948833	0.731201	-0.217632	TAS1R2	NM_152232	Body	chr1:19180945-19181469	Island
cg10108612	1	19203999	0.97076	0.693827	-0.276932	0.972085	0.687778	-0.284306	ALDH4A1;ALDH4A1;ALDH4A1	NM_170726;NM_001161504;NM_003748	Body;Body;Body	chr1:19203874-19204234	Island
cg11962640	1	19764686	0.95597	0.706354	-0.249617	0.958473	0.755447	-0.203026	CAPZB	NM_004930	Body
cg02582387	1	20879813	0.970393	0.743785	-0.226607	0.970412	0.74067	-0.229741	FAM43B	NM_207334	1stExon	chr1:20878894-20880592	Island
cg09793172	1	21044101	0.937102	0.638312	-0.29879	0.972611	0.647206	-0.325405	KIF17;KIF17	NM_020816;NM_001122819	1stExon;1stExon	chr1:21043832-21044771	Island
cg26820947	1	21546277	0.963342	0.702323	-0.261019	0.96677	0.733148	-0.233622	ECE1;ECE1;ECE1;ECE1	NM_001113347;NM_001397;NM_001113348;NM_001113349	3'UTR;3'UTR;3'UTR;3'UTR
cg19827182	1	21640802	0.916272	0.677156	-0.239116	0.927357	0.72473	-0.202627	ECE1	NM_001113348	Body
cg17420036	1	22182143	0.982071	0.766335	-0.215735	0.982762	0.777281	-0.205481	HSPG2	NM_005529	Body
cg23109424	1	22446854	0.967886	0.710189	-0.257696	0.970658	0.702983	-0.267675	WNT4	NM_030761	Body	chr1:22446520-22446943	Island
cg19276111	1	24229232	0.966657	0.738678	-0.227979	0.966282	0.742556	-0.223726	CNR2	NM_001841	5'UTR	chr1:24229115-24229537	Island
cg06649280	1	24438781	0.928991	0.717701	-0.21129	0.938147	0.735121	-0.203026	MYOM3	NM_152372	TSS200
cg10386887	1	24816546	0.961979	0.703993	-0.257986	0.967883	0.762651	-0.205231
cg18813928	1	25234506	0.959608	0.71959	-0.240018	0.956697	0.736242	-0.220455	RUNX3;RUNX3	NM_001031680;NM_004350	Body;Body	chr1:25234428-25234807	Island
cg00164462	1	25234549	0.963263	0.627869	-0.335394	0.962175	0.692535	-0.26964	RUNX3;RUNX3	NM_001031680;NM_004350	Body;Body	chr1:25234428-25234807	Island
cg15498134	1	25246854	0.917697	0.587066	-0.330631	0.924949	0.668874	-0.256074	RUNX3;RUNX3	NM_001031680;NM_004350	Body;Body
cg25882256	1	25257759	0.900655	0.639984	-0.260671	0.898331	0.697304	-0.201027	RUNX3;RUNX3	NM_004350;NM_001031680	TSS1500;Body	chr1:25255527-25259005	Island
cg27560182	1	26511621	0.961127	0.703041	-0.258086	0.966595	0.716962	-0.249632	CNKSR1;CNKSR1	NM_006314;NR_023345	Body;Body
cg06177967	1	27332971	0.951905	0.719758	-0.232147	0.950411	0.740561	-0.20985	FAM46B	NM_052943	Body	chr1:27332593-27332982	Island
cg08598406	1	27503650	0.944081	0.73671	-0.207371	0.938706	0.725911	-0.212795
cg22351924	1	27994914	0.91103	0.612115	-0.298915	0.873538	0.619109	-0.254429	IFI6;IFI6;IFI6	NM_022872;NM_002038;NM_022873	Body;Body;Body	chr1:27994727-27995031	Island
cg10832476	1	28476863	0.95831	0.734003	-0.224308	0.951446	0.734373	-0.217072	PTAFR;PTAFR;PTAFR;PTAFR	NM_001164723;NM_001164722;NM_000952;NM_001164721	Body;Body;Body;Body
cg09264065	1	29460936	0.971387	0.682656	-0.288732	0.950548	0.703812	-0.246737				chr1:29460810-29461172	Island
cg17592853	1	29587255	0.883849	0.626905	-0.256944	0.883824	0.666985	-0.216839	PTPRU;PTPRU;PTPRU	NM_133178;NM_133177;NM_005704	Body;Body;Body	chr1:29587087-29587412	Island
cg14030258	1	29591301	0.882141	0.653404	-0.228738	0.892213	0.689218	-0.202996	PTPRU;PTPRU;PTPRU	NM_133178;NM_133177;NM_005704	Body;Body;Body	chr1:29587087-29587412	S_Shelf
cg04248332	1	31423071	0.892353	0.636059	-0.256294	0.914284	0.69705	-0.217234	SNORD103A;PUM1;PUM1	NR_004054;NM_014676;NM_001020658	TSS1500;Body;Body
cg20410537	1	33612991	0.963423	0.711773	-0.25165	0.969133	0.728365	-0.240768	TRIM62	NM_018207	Body	chr1:33612976-33613321	Island
cg00779328	1	33745989	0.942923	0.689027	-0.253896	0.944414	0.705548	-0.238866	ZNF362	NM_152493	Body	chr1:33745741-33745990	Island
cg00069002	1	33772736	0.855544	0.654637	-0.200906	0.862199	0.660941	-0.201258				chr1:33772146-33773104	Island
cg17970328	1	35227158	0.972259	0.643439	-0.32882	0.973913	0.708053	-0.265861	GJB4	NM_153212	Body	chr1:35227028-35227276	Island
cg25279778	1	35250670	0.955678	0.680478	-0.275199	0.959707	0.741594	-0.218113	GJB3;GJB3	NM_024009;NM_001005752	Body;Body	chr1:35250418-35250736	Island
cg22621686	1	35260256	0.969631	0.600101	-0.369531	0.95788	0.663007	-0.294872	GJA4	NM_002060	Body	chr1:35258564-35258791	S_Shore
cg26428731	1	35334352	0.974586	0.708639	-0.265946	0.953882	0.746335	-0.207547	DLGAP3	NM_001080418	Body	chr1:35334304-35334506	Island
cg04031507	1	35334359	0.978013	0.629522	-0.348491	0.947248	0.654708	-0.29254	DLGAP3	NM_001080418	Body	chr1:35334304-35334506	Island
cg12728588	1	36025489	0.941979	0.640785	-0.301194	0.937573	0.679364	-0.258209	NCDN;NCDN;NCDN	NM_001014841;NM_014284;NM_001014839	Body;Body;Body	chr1:36022680-36023834	S_Shore
cg17474422	1	36039866	0.962398	0.667704	-0.294694	0.89147	0.678214	-0.213256	TFAP2E	NM_178548	Body	chr1:36038927-36040051	Island
cg05845757	1	36039885	0.972325	0.735777	-0.236547	0.961722	0.748442	-0.21328	TFAP2E	NM_178548	Body	chr1:36038927-36040051	Island
cg19163067	1	36042438	0.971074	0.713918	-0.257156	0.972893	0.74745	-0.225443	TFAP2E	NM_178548	Body	chr1:36042432-36043444	Island
cg07167423	1	36042986	0.967117	0.687527	-0.279591	0.963093	0.721245	-0.241848	TFAP2E	NM_178548	Body	chr1:36042432-36043444	Island
cg08130783	1	36056577	0.964422	0.576599	-0.387823	0.963264	0.609228	-0.354036	TFAP2E	NM_178548	Body
cg09890687	1	36641984	0.977362	0.702084	-0.275278	0.977763	0.693825	-0.283938	MAP7D1	NM_018067	Body	chr1:36641756-36642461	Island
cg06100445	1	36807572	0.9411	0.677365	-0.263735	0.938768	0.731362	-0.207407	STK40	NM_032017	Body	chr1:36807362-36807584	Island
cg04510788	1	37498900	0.94052	0.673346	-0.267174	0.955585	0.716008	-0.239577	GRIK3	NM_000831	Body	chr1:37498377-37500624	Island
cg19206040	1	37500441	0.954507	0.724594	-0.229913	0.953779	0.752475	-0.201304	GRIK3	NM_000831	TSS1500	chr1:37498377-37500624	Island
cg19727439	1	37500508	0.937057	0.640512	-0.296545	0.9109	0.641996	-0.268904	GRIK3	NM_000831	TSS1500	chr1:37498377-37500624	Island
cg13567986	1	38310056	0.858953	0.621814	-0.237139	0.930708	0.68871	-0.241998	MTF1	NM_005955	Body
cg18451114	1	38511677	0.963319	0.621521	-0.341797	0.980248	0.68194	-0.298309	POU3F1	NM_002699	1stExon	chr1:38510102-38513642	Island
cg21816308	1	39044140	0.976964	0.637837	-0.339126	0.967141	0.662591	-0.304551				chr1:39044059-39044561	Island
cg02959988	1	40075124	0.947594	0.646445	-0.301149	0.950328	0.713999	-0.236329
cg11139646	1	40253815	0.967359	0.67691	-0.290449	0.960512	0.643269	-0.317243	BMP8B	NM_001720	Body	chr1:40253683-40255172	Island
cg26051619	1	40255555	0.955774	0.651356	-0.304418	0.940739	0.666801	-0.273938	BMP8B	NM_001720	TSS1500	chr1:40253683-40255172	S_Shore
cg19092368	1	41444829	0.974315	0.708331	-0.265984	0.966407	0.717987	-0.24842	CTPS	NM_001905	TSS200	chr1:41444870-41446116	N_Shore
cg08928753	1	43770707	0.968339	0.664652	-0.303687	0.971004	0.705458	-0.265546	TIE1	NM_005424	Body	chr1:43770522-43770880	Island
cg18175779	1	43770851	0.953938	0.672184	-0.281754	0.931999	0.717731	-0.214268	TIE1	NM_005424	Body	chr1:43770522-43770880	Island
cg16681083	1	44727237	0.935953	0.685488	-0.250465	0.948865	0.738242	-0.210622	ERI3	NM_024066	Body
cg03984347	1	45190262	0.970203	0.700331	-0.269872	0.970555	0.711236	-0.259319	C1orf228	NM_001145636	Body	chr1:45189705-45190558	Island
cg03142856	1	45271752	0.976211	0.722399	-0.253813	0.97795	0.765544	-0.212405	TCTEX1D4	NM_001013632	Body	chr1:45271679-45272318	Island
cg03335125	1	46088541	0.978873	0.718818	-0.260055	0.977386	0.772959	-0.204427	CCDC17	NM_001114938	Body	chr1:46088194-46089142	Island
cg14220678	1	46089024	0.961278	0.63381	-0.327469	0.936053	0.716658	-0.219395	CCDC17	NM_001114938	Body	chr1:46088194-46089142	Island
cg04012872	1	46212773	0.919972	0.648822	-0.27115	0.926303	0.689913	-0.236389	IPP;IPP	NM_005897;NM_001145349	5'UTR;5'UTR	chr1:46216233-46216514	N_Shelf
cg21692450	1	46940325	0.926995	0.547984	-0.379011	0.863102	0.562718	-0.300384				chr1:46940236-46940437	Island
cg19866325	1	47078752	0.962068	0.676848	-0.285221	0.96636	0.713422	-0.252938	MOBKL2C;MOBKL2C	NM_145279;NM_201403	Body;Body	chr1:47078580-47078967	Island
cg23115387	1	47882936	0.90356	0.683676	-0.219884	0.957518	0.692002	-0.265516	FOXE3	NM_012186	1stExon	chr1:47881896-47883065	Island
cg21475270	1	47909595	0.935666	0.600757	-0.334909	0.937875	0.678365	-0.25951				chr1:47909712-47911020	N_Shore
cg25137711	1	48059173	0.937025	0.699141	-0.237884	0.859263	0.604385	-0.254879				chr1:48058793-48059230	Island
cg03607680	1	48450020	0.975209	0.675571	-0.299637	0.953978	0.730433	-0.223545				chr1:48449870-48450144	Island
cg16732616	1	50886782	0.987827	0.700221	-0.287607	0.98502	0.763702	-0.221318	DMRTA2	NM_032110	Body	chr1:50884228-50891471	Island
cg25191628	1	50886949	0.932546	0.637374	-0.295172	0.908553	0.683174	-0.225379	DMRTA2	NM_032110	Body	chr1:50884228-50891471	Island
cg11665991	1	50893469	0.971324	0.674888	-0.296436	0.962851	0.757258	-0.205593				chr1:50893468-50893745	Island
cg16395366	1	53558245	0.924353	0.65196	-0.272393	0.920746	0.711236	-0.20951	SLC1A7	NM_006671	Body	chr1:53558388-53558642	N_Shore
cg03366858	1	53742322	0.972221	0.666178	-0.306043	0.973768	0.760722	-0.213046	LRP8;LRP8;LRP8;LRP8	NM_033300;NM_001018054;NM_017522;NM_004631	Body;Body;Body;Body	chr1:53742297-53742845	Island
cg05927190	1	54203548	0.963719	0.679644	-0.284075	0.964874	0.75259	-0.212284				chr1:54203402-54205310	Island
cg20275889	1	54204364	0.875128	0.651664	-0.223464	0.705682	0.496696	-0.208986				chr1:54203402-54205310	Island
cg24550149	1	55246954	0.949705	0.707088	-0.242617	0.947785	0.742609	-0.205177	TTC22	NM_001114108	Body	chr1:55246742-55247519	Island
cg08107208	1	62901199	0.875837	0.582398	-0.293439	0.892431	0.66978	-0.222651	USP1;USP1;USP1	NM_001017416;NM_001017415;NM_003368	TSS1500;TSS1500;TSS1500	chr1:62901651-62903667	N_Shore
cg03446636	1	63784592	0.91072	0.647894	-0.262826	0.906258	0.704079	-0.20218				chr1:63782394-63790471	Island
cg18175808	1	63786271	0.933958	0.614138	-0.31982	0.900021	0.699776	-0.200245				chr1:63782394-63790471	Island
cg15841063	1	63789500	0.976736	0.662718	-0.314017	0.974422	0.744628	-0.229795	FOXD3	NM_012183	1stExon	chr1:63782394-63790471	Island
cg00046625	1	66258760	0.9687	0.650865	-0.317836	0.940248	0.683932	-0.256315	PDE4B;PDE4B	NM_001037341;NM_002600	5'UTR;TSS200	chr1:66258440-66258918	Island
cg17833169	1	67600547	0.924808	0.638104	-0.286704	0.914609	0.651805	-0.262804				chr1:67600390-67600715	Island
cg26557896	1	77165565	0.919368	0.659102	-0.260266	0.904742	0.70272	-0.202021
cg04077662	1	77333229	0.971205	0.708185	-0.26302	0.963555	0.757484	-0.206071	ST6GALNAC5;ST6GALNAC5	NM_030965;NM_030965	1stExon;5'UTR	chr1:77333111-77334534	Island
cg23243867	1	77334045	0.973808	0.735678	-0.23813	0.950003	0.743282	-0.206722	ST6GALNAC5	NM_030965	Body	chr1:77333111-77334534	Island
cg18380175	1	77334070	0.887941	0.621238	-0.266703	0.86314	0.642561	-0.220579	ST6GALNAC5	NM_030965	Body	chr1:77333111-77334534	Island
cg13133503	1	87018760	0.932669	0.535123	-0.397546	0.926107	0.616354	-0.309752	CLCA4;CLCA4	NR_024602;NM_012128	Body;Body	chr1:87018668-87019254	Island
cg23112651	1	90459291	0.97467	0.673785	-0.300885	0.971868	0.738739	-0.233129	ZNF326;LOC492303;ZNF326	NM_182975;NR_002830;NM_182976	TSS1500;Body;TSS1500	chr1:90460399-90461237	N_Shore
cg14151440	1	90478723	0.957729	0.702186	-0.255543	0.951836	0.744826	-0.207011	ZNF326	NM_182976	Body
cg13939859	1	91183519	0.97481	0.650579	-0.324231	0.957338	0.72362	-0.233718	BARHL2	NM_020063	TSS1500	chr1:91183240-91184540	Island
cg14712186	1	91184413	0.937146	0.629351	-0.307795	0.908837	0.678667	-0.230169				chr1:91183240-91184540	Island
cg19811087	1	91184501	0.948418	0.611756	-0.336662	0.93797	0.674966	-0.263004				chr1:91183240-91184540	Island
cg19414591	1	91190582	0.9473	0.59507	-0.35223	0.936414	0.670883	-0.265531				chr1:91190489-91192804	Island
cg18146737	1	92946700	0.967511	0.659069	-0.308442	0.968994	0.765304	-0.20369	GFI1;GFI1;GFI1	NM_001127215;NM_001127216;NM_005263	Body;Body;Body	chr1:92945907-92952609	Island
cg22596895	1	93602507	0.953133	0.648474	-0.304658	0.953279	0.716552	-0.236728	MTF2;MTF2;MTF2;MTF2	NM_001164391;NM_001164392;NM_001164393;NM_007358	Body;Body;Body;Body
cg16908901	1	94054835	0.978468	0.719501	-0.258968	0.981845	0.771168	-0.210676	BCAR3	NM_003567	Body
cg01971224	1	109801661	0.943218	0.672522	-0.270696	0.933769	0.700473	-0.233296	CELSR2	NM_001408	Body	chr1:109801054-109801700	Island
cg11885396	1	110693237	0.939059	0.679905	-0.259154	0.945253	0.705221	-0.240031	SLC6A17;SLC6A17	NM_001010898;NM_001010898	1stExon;5'UTR	chr1:110692988-110694264	Island
cg26013553	1	111217406	0.973504	0.765749	-0.207755	0.970267	0.770128	-0.200138	KCNA3	NM_002232	1stExon	chr1:111216244-111217937	Island
cg01423964	1	111217575	0.988329	0.732259	-0.25607	0.982681	0.776107	-0.206574	KCNA3;KCNA3	NM_002232;NM_002232	1stExon;5'UTR	chr1:111216244-111217937	Island
cg08105352	1	114695261	0.927481	0.605866	-0.321615	0.899852	0.660773	-0.23908	SYT6	NM_205848	5'UTR	chr1:114695136-114696672	Island
cg25201881	1	114695527	0.973705	0.63733	-0.336374	0.965835	0.741231	-0.224604	SYT6	NM_205848	5'UTR	chr1:114695136-114696672	Island
cg22373686	1	115654834	0.932683	0.59961	-0.333073	0.936589	0.691007	-0.245582
cg21648376	1	116311395	0.925825	0.528943	-0.396882	0.880755	0.533885	-0.34687	CASQ2;CASQ2	NM_001232;NM_001232	5'UTR;1stExon
cg00968203	1	117284465	0.962719	0.684322	-0.278397	0.943983	0.720977	-0.223006				chr1:117284383-117284627	Island
cg11258381	1	117350694	0.915902	0.637809	-0.278093	0.923146	0.660645	-0.262501
cg21295088	1	119531625	0.903293	0.573322	-0.32997	0.842143	0.575354	-0.26679	TBX15	NM_152380	5'UTR	chr1:119531991-119532196	N_Shore
cg00049400	1	119575742	0.967866	0.713692	-0.254174	0.961999	0.706213	-0.255787	WARS2;WARS2	NM_201263;NM_015836	3'UTR;Body
cg10522587	1	120166026	0.965562	0.642755	-0.322806	0.964115	0.68653	-0.277585	ZNF697	NM_001080470	Body	chr1:120165302-120166626	Island
cg25095934	1	121472061	0.928973	0.721466	-0.207507	0.841916	0.633524	-0.208393
cg08932233	1	145385334	0.881266	0.609756	-0.27151	0.949441	0.650756	-0.298685				chr1:145385289-145385537	Island
cg14036143	1	145415441	0.967503	0.664805	-0.302698	0.944322	0.730405	-0.213918	HFE2;HFE2;HFE2;HFE2	NM_202004;NM_213652;NM_145277;NM_213653	5'UTR;5'UTR;5'UTR;Body	chr1:145415411-145415708	Island
cg21263664	1	146549909	0.963648	0.674551	-0.289097	0.95211	0.747218	-0.204892				chr1:146549850-146550075	Island
cg11576274	1	146552552	0.951242	0.634422	-0.31682	0.950396	0.725527	-0.224869				chr1:146552328-146552577	Island
cg05777400	1	147380398	0.979391	0.725981	-0.25341	0.973725	0.752671	-0.221054	GJA8	NM_005267	Body	chr1:147380138-147380482	Island
cg03225546	1	148244719	0.95543	0.659393	-0.296036	0.9455	0.706668	-0.238832				chr1:148244589-148244861	Island
cg23888776	1	148903183	0.946401	0.650587	-0.295814	0.915227	0.707024	-0.208203				chr1:148901724-148903203	Island
cg14222229	1	149137747	0.95421	0.672211	-0.281999	0.931919	0.717774	-0.214144				chr1:149137542-149138399	Island
cg15694580	1	149261176	0.965405	0.598861	-0.366544	0.952024	0.633833	-0.318191				chr1:149261001-149261249	Island
cg11411203	1	149333124	0.96094	0.621656	-0.339284	0.921186	0.667412	-0.253774				chr1:149332993-149333389	Island
cg10431842	1	149608033	0.916571	0.64278	-0.273791	0.934332	0.733932	-0.2004	LOC728855	NR_024510	Body	chr1:149605514-149605903	S_Shelf
cg07591519	1	149672625	0.901702	0.653064	-0.248638	0.933354	0.697642	-0.235711				chr1:149671991-149673412	Island
cg20300343	1	149719461	0.989421	0.739083	-0.250337	0.981003	0.769059	-0.211944				chr1:149719314-149719640	Island
cg00764612	1	150255213	0.825055	0.57438	-0.250674	0.946257	0.68218	-0.264077	C1orf51	NM_144697	TSS200	chr1:150254365-150254637	S_Shore
cg25066665	1	150335507	0.956169	0.653955	-0.302214	0.956027	0.68198	-0.274048	RPRD2	NM_015203	TSS1500	chr1:150336831-150337289	N_Shore
cg05125051	1	150693375	0.955953	0.652142	-0.30381	0.952815	0.696613	-0.256202	HORMAD1	NM_032132	TSS200
cg04938315	1	152080543	0.969082	0.634038	-0.335045	0.961195	0.691613	-0.269583	TCHH	NM_007113	Body	chr1:152079997-152081705	Island
cg23273809	1	154191582	0.932734	0.649587	-0.283147	0.93979	0.738388	-0.201402	UBAP2L;C1orf43;C1orf43;C1orf43	NM_001127320;NM_138740;NM_015449;NM_001098616	TSS1500;Body;Body;Body	chr1:154192843-154193852	N_Shore
cg05637536	1	154475068	0.971488	0.653706	-0.317783	0.968825	0.721727	-0.247098	TDRD10;TDRD10;TDRD10;TDRD10;SHE	NM_182499;NM_001098475;NM_182499;NM_001098475;NM_001010846	5'UTR;1stExon;1stExon;5'UTR;TSS1500	chr1:154474107-154475699	Island
cg02457680	1	154475139	0.967479	0.660099	-0.30738	0.969785	0.698513	-0.271272	TDRD10;TDRD10;TDRD10;TDRD10;SHE	NM_182499;NM_001098475;NM_182499;NM_001098475;NM_001010846	5'UTR;1stExon;1stExon;5'UTR;TSS1500	chr1:154474107-154475699	Island
cg18081940	1	154475173	0.979626	0.690082	-0.289544	0.970375	0.764624	-0.205752	TDRD10;TDRD10;TDRD10;TDRD10;SHE	NM_182499;NM_001098475;NM_182499;NM_001098475;NM_001010846	5'UTR;1stExon;1stExon;5'UTR;TSS1500	chr1:154474107-154475699	Island
cg24860819	1	154544088	0.940951	0.658458	-0.282493	0.937185	0.723563	-0.213622	CHRNB2	NM_000748	Body	chr1:154543818-154544713	Island
cg17127816	1	154544538	0.955612	0.648659	-0.306953	0.946527	0.712607	-0.23392	CHRNB2	NM_000748	Body	chr1:154543818-154544713	Island
cg09768411	1	154744848	0.899605	0.493903	-0.405702	0.90795	0.565385	-0.342566	KCNN3;KCNN3	NM_002249;NM_170782	Body;Body	chr1:154744586-154744864	Island
cg11716578	1	156542838	0.884337	0.635745	-0.248592	0.852133	0.638163	-0.21397	IQGAP3	NM_178229	TSS1500	chr1:156542099-156542502	S_Shore
cg19365614	1	156553783	0.977003	0.721867	-0.255136	0.973674	0.718981	-0.254693	TTC24	NM_001105669	Body
cg25773262	1	156616855	0.982513	0.70892	-0.273593	0.983828	0.743281	-0.240547	BCAN;BCAN	NM_198427;NM_021948	Body;Body	chr1:156616553-156616946	Island
cg01441387	1	156843613	0.968043	0.673936	-0.294107	0.958523	0.714652	-0.243871	NTRK1;NTRK1;NTRK1	NM_001007792;NM_002529;NM_001012331	Body;Body;Body
cg22158475	1	157096908	0.948534	0.651628	-0.296906	0.947578	0.694652	-0.252926	CYCSP52;ETV3	NR_001560;NM_001145312	TSS1500;Body
cg17986992	1	159825761	0.985853	0.68187	-0.303983	0.975647	0.737375	-0.238272	VSIG8;C1orf204	NM_001013661;NM_001134233	Body;TSS1500	chr1:159824006-159825011	S_Shore
cg07187808	1	160054321	0.962429	0.621775	-0.340653	0.949126	0.640482	-0.308645	KCNJ9	NM_004983	Body	chr1:160053721-160054738	Island
cg19811253	1	160332981	0.895566	0.609942	-0.285624	0.898287	0.694978	-0.203309
cg04502601	1	160998902	0.825417	0.608468	-0.216949	0.827518	0.625455	-0.202063
cg11674865	1	161591488	0.928303	0.624429	-0.303874	0.923917	0.643548	-0.28037
cg06417806	1	161655029	0.924636	0.639016	-0.28562	0.903861	0.67086	-0.233002	RPL31P11	NR_002595	Body
cg06092702	1	163392909	0.963093	0.660354	-0.302739	0.827002	0.624369	-0.202633				chr1:163392877-163393100	Island
cg24596788	1	163392923	0.943699	0.647457	-0.296242	0.912173	0.682951	-0.229222				chr1:163392877-163393100	Island
cg21270847	1	164604806	0.954039	0.563045	-0.390994	0.948354	0.589214	-0.35914	PBX1	NM_002585	Body
cg00647217	1	165086866	0.98274	0.601975	-0.380765	0.975157	0.664398	-0.310758				chr1:165086756-165087026	Island
cg19924619	1	165323692	0.967539	0.729743	-0.237796	0.957824	0.754185	-0.203639	LMX1A	NM_177398	Body	chr1:165323486-165323811	Island
cg09806671	1	165324679	0.97293	0.659523	-0.313407	0.941139	0.710096	-0.231043	LMX1A	NM_177398	Body	chr1:165324191-165326328	Island
cg16016063	1	165586560	0.825757	0.549019	-0.276737	0.805898	0.582146	-0.223752
cg22629111	1	166135208	0.972437	0.651372	-0.321066	0.960102	0.66004	-0.300061	FAM78B	NM_001017961	Body	chr1:166134258-166136448	Island
cg21609640	1	166890380	0.958454	0.635966	-0.322487	0.948073	0.663967	-0.284106	ILDR2	NM_199351	Body	chr1:166889776-166890649	Island
cg26875805	1	166890429	0.968436	0.593697	-0.374739	0.931407	0.624999	-0.306407	ILDR2	NM_199351	Body	chr1:166889776-166890649	Island
cg00998438	1	166890436	0.956101	0.609851	-0.34625	0.892466	0.621745	-0.270721	ILDR2	NM_199351	Body	chr1:166889776-166890649	Island
cg04093225	1	166917158	0.883001	0.570073	-0.312928	0.848436	0.630334	-0.218102	ILDR2	NM_199351	Body	chr1:166916865-166917215	Island
cg00001349	1	166958439	0.904456	0.65306	-0.251397	0.889301	0.676476	-0.212825	MAEL	NM_032858	TSS200	chr1:166958220-166958683	Island
cg13249256	1	166958581	0.9639	0.696141	-0.267758	0.951715	0.714915	-0.2368	MAEL;MAEL	NM_032858;NM_032858	5'UTR;1stExon	chr1:166958220-166958683	Island
cg17757848	1	166958583	0.964997	0.62436	-0.340637	0.950024	0.683318	-0.266706	MAEL;MAEL	NM_032858;NM_032858	5'UTR;1stExon	chr1:166958220-166958683	Island
cg16410524	1	167604788	0.948895	0.694672	-0.254223	0.948706	0.724658	-0.224047	RCSD1	NM_052862	Body
cg26261793	1	171810543	0.970553	0.748989	-0.221564	0.929863	0.720051	-0.209811	DNM3;DNM3	NM_015569;NM_001136127	TSS200;TSS200	chr1:171810467-171811325	Island
cg18326115	1	172717488	0.926197	0.689464	-0.236734	0.944369	0.739391	-0.204978
cg11586158	1	175013920	0.920946	0.605713	-0.315233	0.787876	0.567205	-0.220671
cg23732138	1	175014924	0.973461	0.688855	-0.284605	0.968629	0.704114	-0.264515
cg10821136	1	179062912	0.944009	0.68608	-0.257929	0.939244	0.727269	-0.211976	TOR3A	NM_022371	Body
cg17974575	1	179104011	0.868167	0.632002	-0.236165	0.867889	0.659272	-0.208616	ABL2;ABL2;ABL2;ABL2;ABL2;ABL2;ABL2;ABL2;ABL2	NM_001168238;NM_005158;NM_001168239;NM_001136001;NM_001168237;NM_001168236;NM_007314;NM_001100108;NM_001136000	Body;Body;Body;Body;Body;Body;Body;Body;Body
cg16419354	1	179713349	0.888034	0.66036	-0.227674	0.95592	0.722461	-0.233458	FAM163A	NM_173509	5'UTR	chr1:179711947-179713951	Island
cg13420848	1	197888894	0.91064	0.632457	-0.278183	0.926225	0.685496	-0.24073	LHX9;LHX9	NM_020204;NM_001014434	Body;Body	chr1:197890478-197890824	N_Shore
cg21851672	1	200007863	0.95108	0.688194	-0.262887	0.942236	0.728055	-0.214181	NR5A2;NR5A2	NM_205860;NM_003822	Body;Body	chr1:200008392-200009047	N_Shore
cg02087416	1	200182788	0.970217	0.613306	-0.356911	0.962421	0.686856	-0.275565	FAM58B	NM_001105517	1stExon
cg10092377	1	200880981	0.808327	0.445251	-0.363077	0.778951	0.49749	-0.281461	C1orf106;C1orf106	NM_001142569;NM_018265	Body;Body	chr1:200880593-200881270	Island
cg08621778	1	202102420	0.970493	0.740069	-0.230424	0.976293	0.71081	-0.265482	ARL8A	NM_138795	3'UTR
cg15650205	1	202608688	0.914536	0.626722	-0.287814	0.893882	0.667909	-0.225973	SYT2;SYT2	NM_001136504;NM_177402	5'UTR;5'UTR	chr1:202611668-202613039	N_Shelf
cg24408776	1	203098067	0.986873	0.694485	-0.292388	0.974451	0.758736	-0.215715	ADORA1;ADORA1	NM_001048230;NM_000674	Body;Body	chr1:203097233-203097496	S_Shore
cg20240347	1	204465584	0.949704	0.709191	-0.240513	0.945214	0.725588	-0.219626				chr1:204463293-204464086	S_Shore
cg01418162	1	204891567	0.853182	0.571331	-0.281851	0.779348	0.558474	-0.220874	NFASC;NFASC;NFASC;NFASC;NFASC	NM_015090;NM_001160333;NM_001005388;NM_001005389;NM_001160332	5'UTR;5'UTR;5'UTR;5'UTR;5'UTR
cg10021878	1	207669922	0.957038	0.655835	-0.301203	0.833803	0.619212	-0.214592	CR1;CR1	NM_000651;NM_000573	Body;Body	chr1:207669637-207670015	Island
cg17822947	1	207842917	0.958521	0.726366	-0.232156	0.812001	0.611223	-0.200777	CR1L	NM_175710	Body	chr1:207842805-207843259	Island
cg21106486	1	207843084	0.973835	0.706026	-0.267809	0.942079	0.732272	-0.209808	CR1L	NM_175710	Body	chr1:207842805-207843259	Island
cg12597281	1	208266216	0.908081	0.634671	-0.27341	0.888669	0.669798	-0.218871	PLXNA2	NM_025179	Body
cg00563824	1	209405064	0.952659	0.699009	-0.253651	0.937484	0.708748	-0.228736				chr1:209404845-209405473	Island
cg02631684	1	209406266	0.907679	0.578703	-0.328975	0.86294	0.650897	-0.212042				chr1:209404845-209405473	S_Shore
cg14264194	1	211652549	0.973894	0.73768	-0.236214	0.972518	0.765903	-0.206615	RD3;RD3	NM_183059;NM_001164688	Body;Body	chr1:211652306-211652754	Island
cg17222685	1	212820194	0.948924	0.62181	-0.327114	0.776872	0.493361	-0.283511
cg11505113	1	213125130	0.934983	0.64597	-0.289014	0.917899	0.708944	-0.208955	VASH2;VASH2;VASH2	NM_024749;NM_001136474;NM_001136475	Body;Body;5'UTR	chr1:213123647-213125092	S_Shore
cg13081150	1	214781904	0.912111	0.633989	-0.278121	0.905354	0.678817	-0.226537	CENPF	NM_016343	5'UTR	chr1:214781662-214782556	Island
cg03936663	1	218098422	0.961716	0.714082	-0.247634	0.936691	0.724457	-0.212233
cg09014775	1	219718494	0.809548	0.577338	-0.23221	0.845479	0.570462	-0.275018
cg14166284	1	221055719	0.958759	0.669401	-0.289358	0.933849	0.700163	-0.233686	HLX	NM_021958	Body	chr1:221055492-221055800	Island
cg14201387	1	221737206	0.962141	0.619477	-0.342664	0.961169	0.759853	-0.201316
cg03972163	1	224252086	0.900136	0.587359	-0.312777	0.90057	0.698771	-0.201799
cg01777643	1	224805287	0.973525	0.666826	-0.306699	0.973959	0.752208	-0.221751	CNIH3	NM_152495	Body	chr1:224803637-224805314	Island
cg25004581	1	226033016	0.957147	0.679922	-0.277224	0.955997	0.698708	-0.257289	EPHX1;EPHX1	NM_001136018;NM_000120	Body;Body
cg05376267	1	226075388	0.961546	0.673504	-0.288042	0.870412	0.64427	-0.226143	LEFTY1	NM_020997	Body	chr1:226075150-226075680	Island
cg13088465	1	227170628	0.973332	0.663533	-0.309799	0.98107	0.712058	-0.269012	CABC1	NM_020247	Body
cg14016676	1	227182615	0.924729	0.644545	-0.280183	0.916349	0.708165	-0.208184	CDC42BPA;CDC42BPA	NM_014826;NM_003607	Body;Body
cg01426303	1	227962723	0.92466	0.653012	-0.271648	0.925008	0.688104	-0.236904	SNAP47	NM_053052	Body
cg14653225	1	228003938	0.952682	0.623211	-0.329471	0.923971	0.648417	-0.275555	PRSS38	NM_183062	Body	chr1:228003827-228004083	Island
cg09075558	1	228246780	0.97456	0.670155	-0.304405	0.97773	0.724316	-0.253414	WNT3A	NM_033131	Body	chr1:228246631-228247197	Island
cg04078980	1	228291486	0.928569	0.510788	-0.417781	0.931593	0.572232	-0.359361	C1orf35	NM_024319	TSS1500	chr1:228289669-228291184	S_Shore
cg03054277	1	228400217	0.981206	0.576516	-0.40469	0.977974	0.618477	-0.359497	OBSCN;OBSCN	NM_052843;NM_001098623	Body;Body	chr1:228399471-228402037	Island
cg05706189	1	228504454	0.978999	0.652041	-0.326958	0.963239	0.745479	-0.21776	OBSCN;OBSCN	NM_052843;NM_001098623	Body;Body	chr1:228503556-228504762	Island
cg26273958	1	228509696	0.981619	0.659513	-0.322105	0.973458	0.759226	-0.214233	OBSCN;OBSCN	NM_052843;NM_001098623	Body;Body	chr1:228509553-228509763	Island
cg23677911	1	230256394	0.91357	0.634635	-0.278935	0.909156	0.65285	-0.256307	GALNT2	NM_004481	Body
cg00046105	1	233112527	0.854173	0.5654	-0.288772	0.853565	0.645992	-0.207572	C1orf57	NM_032324	Body
cg00053086	1	233119296	0.933	0.68502	-0.247979	0.922518	0.71949	-0.203028				chr1:233121927-233122136	N_Shelf
cg01883208	1	233316809	0.847931	0.58848	-0.259451	0.901367	0.700411	-0.200956	PCNXL2	NM_014801	Body
cg02976929	1	234656318	0.9574	0.703569	-0.253831	0.901144	0.669063	-0.232081
cg10578952	1	235578306	0.897133	0.632085	-0.265048	0.919408	0.668695	-0.250713	TBCE;TBCE	NM_001079515;NM_003193	Body;Body
cg17219656	1	236924443	0.966714	0.69579	-0.270924	0.953165	0.75043	-0.202735	ACTN2	NM_001103	Body
cg01942492	1	237144916	0.96728	0.68994	-0.27734	0.956323	0.741457	-0.214866
cg01567173	1	240118350	0.955328	0.661418	-0.29391	0.873886	0.671292	-0.202594
cg12804283	1	240569726	0.975442	0.723114	-0.252327	0.966888	0.76558	-0.201308	FMN2	NM_020066	Body	chr1:240569320-240569679	S_Shore
cg00823843	1	244094885	0.959805	0.679317	-0.280488	0.955251	0.726638	-0.228612				chr1:244094755-244095117	Island
cg18877525	1	244303292	0.933743	0.655649	-0.278094	0.939241	0.712476	-0.226765
cg24481802	1	245836446	0.961842	0.708939	-0.252903	0.914532	0.673861	-0.240671	KIF26B	NM_018012	Body	chr1:245836323-245836747	Island
cg14211117	1	246016737	0.970218	0.684293	-0.285925	0.969731	0.702178	-0.267552	SMYD3;SMYD3	NM_022743;NM_001167740	Body;Body
cg04874825	1	246139168	0.944475	0.616606	-0.327869	0.940537	0.61662	-0.323917	SMYD3;SMYD3	NM_022743;NM_001167740	Body;Body	chr1:246137775-246139559	Island
cg23589927	1	246139198	0.863231	0.62318	-0.240052	0.866836	0.645239	-0.221597	SMYD3;SMYD3	NM_022743;NM_001167740	Body;Body	chr1:246137775-246139559	Island
cg16652841	1	246414840	0.915567	0.69412	-0.221447	0.930156	0.700263	-0.229893	SMYD3;SMYD3	NM_022743;NM_001167740	Body;Body	chr1:246414748-246415569	Island
cg23801396	1	246415165	0.964245	0.663426	-0.30082	0.966796	0.669602	-0.297194	SMYD3;SMYD3	NM_022743;NM_001167740	Body;Body	chr1:246414748-246415569	Island
cg24160572	1	246415555	0.883313	0.509733	-0.37358	0.888639	0.499266	-0.389373	SMYD3;SMYD3	NM_022743;NM_001167740	Body;Body	chr1:246414748-246415569	Island
cg26157385	1	248020641	0.944605	0.665385	-0.279221	0.895603	0.674325	-0.221277	TRIM58	NM_015431	1stExon	chr1:248020330-248021252	Island
cg07591937	1	249142505	0.982149	0.723995	-0.258154	0.980853	0.74885	-0.232003	ZNF672	NM_024836	Body	chr1:249141563-249142796	Island
cg20804581	2	197575	0.972198	0.661145	-0.311054	0.933399	0.712812	-0.220587				chr2:197437-198535	Island
cg21032567	2	795935	0.913411	0.618593	-0.294818	0.898592	0.639639	-0.258953
cg03853274	2	1052702	0.958297	0.72758	-0.230716	0.956911	0.721158	-0.235753	SNTG2	NM_018968	Body	chr2:1052315-1052730	Island
cg19491207	2	1163050	0.847723	0.426486	-0.421237	0.777038	0.443207	-0.33383	SNTG2	NM_018968	Body	chr2:1163016-1163820	Island
cg14601038	2	1481097	0.970794	0.69026	-0.280535	0.941936	0.706738	-0.235198	TPO;TPO;TPO;TPO	NM_175719;NM_000547;NM_175721;NM_175722	Body;Body;Body;Body	chr2:1480758-1481631	Island
cg26248373	2	1572462	0.97266	0.671927	-0.300733	0.965697	0.714777	-0.25092				chr2:1571951-1573123	Island
cg16925003	2	1684003	0.947129	0.695721	-0.251408	0.952539	0.727269	-0.225269	PXDN	NM_012293	Body
cg22648929	2	1689137	0.972855	0.695481	-0.277374	0.974653	0.711846	-0.262807	PXDN	NM_012293	Body
cg23338753	2	1895908	0.971641	0.7346	-0.237041	0.967756	0.756736	-0.21102	MYT1L	NM_015025	Body	chr2:1895697-1895932	Island
cg13687935	2	1895961	0.962982	0.692042	-0.27094	0.931672	0.71226	-0.219412	MYT1L	NM_015025	Body	chr2:1895697-1895932	S_Shore
cg17918270	2	1983484	0.954845	0.639935	-0.31491	0.912578	0.657964	-0.254614	MYT1L	NM_015025	Body
cg15997204	2	2189662	0.871747	0.590582	-0.281165	0.844832	0.620439	-0.224392	MYT1L	NM_015025	5'UTR	chr2:2189200-2190138	Island
cg20391058	2	2295451	0.970446	0.700461	-0.269986	0.974164	0.747284	-0.22688	MYT1L	NM_015025	5'UTR
cg03488097	2	3184399	0.824589	0.583258	-0.241332	0.788914	0.588066	-0.200847				chr2:3184187-3185413	Island
cg14356272	2	3288193	0.981744	0.679612	-0.302132	0.976111	0.765513	-0.210598	TSSC1	NM_003310	Body	chr2:3287874-3288228	Island
cg11059561	2	3428786	0.979125	0.718935	-0.26019	0.978871	0.761466	-0.217405	TTC15	NM_016030	Body
cg13309510	2	3479637	0.977626	0.721978	-0.255647	0.977658	0.750502	-0.227157	TTC15	NM_016030	Body
cg18863333	2	5833195	0.969494	0.645588	-0.323906	0.966515	0.746175	-0.22034	SOX11	NM_003108	1stExon	chr2:5832041-5834208	Island
cg08182975	2	7164527	0.965685	0.585749	-0.379936	0.957766	0.678032	-0.279734	RNF144A	NM_014746	Body
cg10367409	2	8711177	0.848595	0.452631	-0.395964	0.790162	0.53641	-0.253752
cg21584457	2	10340558	0.933773	0.668263	-0.265511	0.930104	0.67633	-0.253774	C2orf48	NM_182626	Body
cg13413387	2	10534660	0.973199	0.707284	-0.265915	0.970091	0.710964	-0.259126	HPCAL1;HPCAL1	NM_002149;NM_134421	5'UTR;5'UTR
cg19924719	2	10920066	0.978735	0.709139	-0.269596	0.980244	0.735698	-0.244546	ATP6V1C2;ATP6V1C2	NM_144583;NM_001039362	Body;Body
cg16163981	2	11052885	0.875741	0.528189	-0.347552	0.826712	0.609442	-0.21727	KCNF1	NM_002236	1stExon	chr2:11051858-11053476	Island
cg11124360	2	11750780	0.963236	0.696141	-0.267095	0.931749	0.714132	-0.217617	GREB1	NM_014668	Body	chr2:11750766-11751072	Island
cg00206058	2	11750918	0.970599	0.70431	-0.266288	0.95549	0.749172	-0.206318	GREB1	NM_014668	Body	chr2:11750766-11751072	Island
cg04141164	2	11809681	0.969281	0.621012	-0.348269	0.965839	0.677155	-0.288683	NTSR2	NM_012344	1stExon	chr2:11809606-11810433	Island
cg07258474	2	11809858	0.965502	0.672383	-0.293119	0.885033	0.682744	-0.202289	NTSR2	NM_012344	1stExon	chr2:11809606-11810433	Island
cg20460514	2	11917490	0.947782	0.668843	-0.278939	0.951237	0.743543	-0.207695	LPIN1	NM_145693	Body
cg12793924	2	17830624	0.937508	0.614807	-0.322701	0.929515	0.671602	-0.257912	VSNL1	NM_003385	Body
cg12619940	2	19551789	0.972137	0.657033	-0.315104	0.967888	0.686254	-0.281633	OSR1	NM_145260	3'UTR	chr2:19551735-19551961	Island
cg17097782	2	19551860	0.939019	0.682604	-0.256415	0.81085	0.609978	-0.200872	OSR1	NM_145260	3'UTR	chr2:19551735-19551961	Island
cg07755735	2	20870362	0.918351	0.665784	-0.252567	0.9076	0.691871	-0.215729	GDF7	NM_182828	Body	chr2:20870006-20871280	Island
cg20699463	2	23785143	0.972488	0.690193	-0.282295	0.971438	0.728271	-0.243167	KLHL29	NM_052920	Body	chr2:23785049-23785339	Island
cg04937609	2	23852064	0.938255	0.59864	-0.339615	0.886592	0.67352	-0.213072	KLHL29	NM_052920	Body	chr2:23851840-23852089	Island
cg17277199	2	24397845	0.97241	0.65413	-0.31828	0.968764	0.74516	-0.223604	C2orf84	NM_001040710	TSS200	chr2:24397645-24398194	Island
cg23725394	2	25057656	0.946602	0.634505	-0.312097	0.94389	0.700123	-0.243767	ADCY3	NM_004036	Body
cg20227471	2	25065550	0.909704	0.621902	-0.287802	0.902729	0.692425	-0.210304	ADCY3	NM_004036	Body
cg20422417	2	25427108	0.860855	0.585861	-0.274993	0.846415	0.622775	-0.223641				chr2:25427101-25427577	Island
cg20303441	2	25496390	0.960895	0.674102	-0.286793	0.839163	0.63749	-0.201672	DNMT3A;DNMT3A	NM_022552;NM_175629	Body;Body	chr2:25499763-25500429	N_Shelf
cg23136742	2	26950956	0.958974	0.716775	-0.242199	0.958835	0.730739	-0.228095	KCNK3	NM_002246	Body	chr2:26950538-26951474	Island
cg27485108	2	26951130	0.948922	0.574171	-0.374751	0.946894	0.604783	-0.342112	KCNK3	NM_002246	Body	chr2:26950538-26951474	Island
cg07927072	2	28117087	0.853962	0.614454	-0.239509	0.878764	0.666441	-0.212323	BRE;BRE;BRE;BRE;BRE	NM_199193;NM_199192;NM_199194;NM_199191;NM_004899	5'UTR;5'UTR;5'UTR;5'UTR;5'UTR	chr2:28113060-28113764	S_Shelf
cg00073794	2	30041338	0.961485	0.716365	-0.24512	0.952917	0.741106	-0.211811	ALK	NM_004304	Body
cg15291980	2	36441749	0.950574	0.746236	-0.204338	0.948632	0.745217	-0.203415
cg24062763	2	39470750	0.860027	0.635552	-0.224475	0.881851	0.665764	-0.216087				chr2:39470742-39471208	Island
cg12302982	2	39471028	0.873357	0.597163	-0.276194	0.957611	0.748669	-0.208942				chr2:39470742-39471208	Island
cg06638795	2	42719933	0.966647	0.680334	-0.286313	0.969277	0.736861	-0.232416	KCNG3;KCNG3	NM_133329;NM_172344	Body;Body	chr2:42719784-42722166	Island
cg27553955	2	42720326	0.915841	0.624646	-0.291195	0.907143	0.698965	-0.208177	KCNG3;KCNG3	NM_172344;NM_133329	1stExon;1stExon	chr2:42719784-42722166	Island
cg13078911	2	44393479	0.891554	0.620781	-0.270773	0.874676	0.647632	-0.227044				chr2:44394983-44396629	N_Shore
cg17980283	2	45156642	0.980666	0.63409	-0.346576	0.923965	0.682271	-0.241694				chr2:45155195-45157049	Island
cg02155398	2	45160490	0.983011	0.727151	-0.25586	0.961616	0.75957	-0.202046				chr2:45161427-45163058	N_Shore
cg13261971	2	45231226	0.951372	0.629874	-0.321498	0.87406	0.659211	-0.214849				chr2:45231211-45231482	Island
cg10507988	2	46593271	0.96601	0.746879	-0.219131	0.959539	0.730333	-0.229206	EPAS1	NM_001430	Body
cg17590135	2	48647546	0.960125	0.672493	-0.287632	0.954644	0.753897	-0.200747
cg25569480	2	48844892	0.723872	0.49084	-0.233033	0.630389	0.43006	-0.200329	GTF2A1L;STON1-GTF2A1L;GTF2A1L	NM_172196;NM_172311;NM_006872	TSS200;Body;TSS200	chr2:48844751-48844985	Island
cg13423075	2	48982754	0.911217	0.587141	-0.324076	0.908822	0.668554	-0.240268	LHCGR	NM_000233	1stExon	chr2:48982621-48982958	Island
cg15001959	2	54483431	0.974537	0.722666	-0.251871	0.975173	0.746966	-0.228208	TSPYL6;ACYP2	NM_001003937;NM_138448	TSS200;Body	chr2:54482924-54483434	Island
cg17376041	2	54856335	0.93695	0.710675	-0.226275	0.931813	0.711194	-0.22062	SPTBN1;SPTBN1	NM_178313;NM_003128	Body;Body	chr2:54856098-54856487	Island
cg15714776	2	54880823	0.879904	0.633113	-0.246791	0.882078	0.645152	-0.236926	SPTBN1;SPTBN1	NM_178313;NM_003128	Body;Body
cg13359689	2	55636555	0.88134	0.627147	-0.254194	0.882464	0.677387	-0.205077	CCDC88A;CCDC88A	NM_001135597;NM_018084	Body;Body
cg19588154	2	60154029	0.959902	0.708931	-0.250971	0.938795	0.698509	-0.240286
cg15402210	2	63274857	0.959267	0.647155	-0.312111	0.963287	0.702143	-0.261145	LOC100132215	NR_027069	TSS200	chr2:63274475-63279430	Island
cg18126442	2	63275868	0.974497	0.711913	-0.262584	0.972119	0.761422	-0.210697	LOC100132215	NR_027069	TSS1500	chr2:63274475-63279430	Island
cg00445126	2	63276010	0.96296	0.693427	-0.269533	0.964565	0.705725	-0.25884	LOC100132215	NR_027069	TSS1500	chr2:63274475-63279430	Island
cg14775296	2	66672841	0.936926	0.588368	-0.348559	0.918633	0.681367	-0.237267	MEIS1	NM_002398	Body	chr2:66672431-66673636	Island
cg10803714	2	69399575	0.919189	0.660027	-0.259162	0.902327	0.686684	-0.215642	ANTXR1;ANTXR1	NM_032208;NM_053034	Body;3'UTR
cg09423703	2	71115230	0.950165	0.624784	-0.325381	0.82267	0.614159	-0.208511				chr2:71114733-71115474	Island
cg26307926	2	71116765	0.920519	0.52863	-0.391888	0.892716	0.573247	-0.319469				chr2:71114733-71115474	S_Shore
cg21294935	2	71128538	0.911869	0.590827	-0.321043	0.911481	0.671381	-0.240099	VAX2	NM_012476	Body	chr2:71126720-71129209	Island
cg19599251	2	72360229	0.979542	0.675416	-0.304126	0.97553	0.724676	-0.250854	CYP26B1	NM_019885	Body
cg16928066	2	73147814	0.979116	0.689025	-0.290091	0.972292	0.735536	-0.236756	EMX1	NM_004097	Body	chr2:73143055-73148260	Island
cg10136354	2	73151457	0.97225	0.686628	-0.285622	0.965707	0.737779	-0.227928	EMX1	NM_004097	Body	chr2:73151200-73152060	Island
cg08109537	2	74045585	0.938527	0.677416	-0.261111	0.937609	0.728264	-0.209345
cg07203423	2	74743009	0.980366	0.69563	-0.284735	0.978614	0.749472	-0.229141	TLX2	NM_016170	Body	chr2:74740455-74743795	Island
cg01175605	2	75105996	0.960829	0.615212	-0.345618	0.956574	0.677999	-0.278575	HK2	NM_000189	Body
cg12815355	2	75894077	0.918241	0.610912	-0.307329	0.924761	0.701671	-0.223089	C2orf3	NM_003203	Body
cg13174084	2	84517877	0.9732	0.641459	-0.331741	0.966109	0.708246	-0.257863	LOC388965	NR_003663	Body	chr2:84517714-84517951	Island
cg13946520	2	87017689	0.970013	0.667567	-0.302446	0.968815	0.752422	-0.216393	CD8A;CD8A;CD8A;CD8A	NM_001145873;NM_171827;NM_001768;NR_027353	Body;Body;Body;Body	chr2:87015974-87018182	Island
cg27111463	2	88751405	0.953334	0.655862	-0.297472	0.939736	0.718995	-0.220741	FOXI3	NM_001135649	Body	chr2:88751335-88752865	Island
cg23044079	2	88751621	0.916743	0.700517	-0.216226	0.887041	0.65061	-0.236431	FOXI3	NM_001135649	1stExon	chr2:88751335-88752865	Island
cg17054879	2	91757672	0.889531	0.546976	-0.342555	0.947794	0.654729	-0.293065				chr2:91757196-91757540	S_Shore
cg04447741	2	95613630	0.862386	0.467477	-0.39491	0.746409	0.504144	-0.242265
cg22403344	2	95691500	0.944363	0.64434	-0.300024	0.958116	0.687526	-0.27059	MAL;MAL;MAL;MAL;MAL;MAL;MAL;MAL	NM_022439;NM_002371;NM_022440;NM_002371;NM_022440;NM_022438;NM_022439;NM_022438	5'UTR;1stExon;1stExon;5'UTR;5'UTR;5'UTR;1stExon;1stExon	chr2:95690857-95692431	Island
cg22880770	2	97166341	0.980042	0.675037	-0.305005	0.969507	0.700987	-0.26852	NEURL3	NR_026875	Body	chr2:97166208-97166660	Island
cg20312557	2	97357134	0.961012	0.741576	-0.219436	0.955332	0.754719	-0.200613	FER1L5	NM_001113382	Body
cg27425784	2	98340511	0.937379	0.667147	-0.270232	0.921253	0.718166	-0.203087	ZAP70	NM_001079	Body	chr2:98340397-98340959	Island
cg26950332	2	98351009	0.95989	0.707039	-0.25285	0.946379	0.74637	-0.200009	ZAP70;ZAP70;ZAP70	NM_001079;NM_207519;NM_207519	Body;1stExon;5'UTR	chr2:98350984-98351257	Island
cg15318814	2	98351769	0.967017	0.687292	-0.279725	0.959216	0.738024	-0.221192	ZAP70;ZAP70	NM_001079;NM_207519	Body;Body	chr2:98351659-98352017	Island
cg25045746	2	98963768	0.942553	0.644244	-0.298309	0.825043	0.615697	-0.209346	CNGA3;CNGA3	NM_001298;NM_001079878	5'UTR;5'UTR	chr2:98962873-98964187	Island
cg04505205	2	99004616	0.896498	0.666855	-0.229643	0.71852	0.492148	-0.226372	CNGA3;CNGA3	NM_001298;NM_001079878	Body;Body
cg03816062	2	100618466	0.925817	0.615463	-0.310354	0.943553	0.691782	-0.251771	AFF3;AFF3	NM_001025108;NM_002285	Body;Body
cg23118464	2	100721844	0.965617	0.723345	-0.242272	0.96902	0.757235	-0.211785	AFF3;AFF3	NM_001025108;NM_002285	5'UTR;5'UTR	chr2:100720385-100720741	S_Shore
cg25428553	2	105275706	0.942821	0.667892	-0.274929	0.935929	0.697413	-0.238517				chr2:105275588-105275940	Island
cg05506365	2	105472193	0.964105	0.683285	-0.28082	0.968883	0.744026	-0.224857	POU3F3	NM_006236	1stExon	chr2:105468851-105473488	Island
cg01898698	2	105472759	0.971515	0.704575	-0.26694	0.940269	0.71677	-0.2235	POU3F3	NM_006236	1stExon	chr2:105468851-105473488	Island
cg03722643	2	105858861	0.974096	0.730387	-0.243709	0.972189	0.762122	-0.210067	GPR45	NM_007227	1stExon	chr2:105858587-105859084	Island
cg14917329	2	106468318	0.967568	0.736053	-0.231515	0.96758	0.745442	-0.222138	NCK2;NCK2;NCK2;NCK2	NM_003581;NM_001004720;NM_001004720;NM_001004722	5'UTR;5'UTR;1stExon;5'UTR
cg20513447	2	107459661	0.923281	0.55191	-0.371371	0.868956	0.624143	-0.244813	ST6GAL2;ST6GAL2;ST6GAL2	NM_032528;NM_001142352;NM_001142351	Body;Body;Body	chr2:107459523-107459882	Island
cg20262684	2	108443305	0.945933	0.656839	-0.289094	0.933335	0.697924	-0.235411	LOC729121;RGPD4	NR_024439;NM_182588	TSS1500;TSS200	chr2:108443279-108446501	Island
cg08266576	2	108443371	0.917587	0.608471	-0.309115	0.923354	0.685535	-0.23782	LOC729121;RGPD4	NR_024439;NM_182588	TSS1500;TSS200	chr2:108443279-108446501	Island
cg02565132	2	109559473	0.97163	0.703955	-0.267675	0.965519	0.733283	-0.232236	EDAR	NM_022336	5'UTR	chr2:109558965-109559186	S_Shore
cg02278659	2	111144784	0.864517	0.595288	-0.269229	0.855113	0.652145	-0.202968				chr2:111140611-111142283	S_Shelf
cg15605172	2	111639212	0.930726	0.633474	-0.297252	0.90982	0.662922	-0.246899	ACOXL;ACOXL;ACOXL	NM_001142807;NM_001142808;NM_001105516	Body;Body;Body
cg00997280	2	111876752	0.942502	0.664285	-0.278216	0.93994	0.692602	-0.247338				chr2:111875206-111880965	Island
cg22014379	2	113192561	0.95869	0.611366	-0.347324	0.945043	0.674375	-0.270668	RGPD8;RGPD5	NM_001164463;NM_005054	TSS1500;TSS1500	chr2:113190115-113191274	S_Shore
cg00788028	2	114049041	0.967888	0.705715	-0.262173	0.965743	0.760727	-0.205015	LOC440839	NR_029399	Body	chr2:114048828-114049055	Island
cg04216589	2	114359873	0.931937	0.62721	-0.304727	0.927892	0.648537	-0.279355	MGC13005;MGC13005	NR_024005;NR_024004	TSS1500;Body
cg15915602	2	114737459	0.981187	0.615521	-0.365665	0.977121	0.67987	-0.297251				chr2:114736853-114737689	Island
cg27585222	2	114737730	0.911431	0.603652	-0.307779	0.866478	0.656065	-0.210413				chr2:114736853-114737689	S_Shore
cg03383508	2	119591097	0.971384	0.668042	-0.303343	0.912532	0.706099	-0.206433				chr2:119592602-119593845	N_Shore
cg21463349	2	119600948	0.955757	0.661195	-0.294562	0.962816	0.715251	-0.247564	EN1	NM_001426	Body	chr2:119599458-119600966	Island
cg14274989	2	119606302	0.796888	0.581868	-0.21502	0.894773	0.649032	-0.24574	EN1	NM_001426	TSS1500	chr2:119606038-119606313	Island
cg12305200	2	119607097	0.960729	0.687583	-0.273146	0.950159	0.745381	-0.204778	EN1	NM_001426	TSS1500	chr2:119607378-119607910	N_Shore
cg07090701	2	119914553	0.987948	0.697416	-0.290532	0.979059	0.671515	-0.307544	C1QL2	NM_182528	Body	chr2:119914126-119916663	Island
cg10996058	2	119915729	0.966125	0.593341	-0.372784	0.793473	0.562756	-0.230717	C1QL2	NM_182528	1stExon	chr2:119914126-119916663	Island
cg07212778	2	119916510	0.914648	0.661142	-0.253507	0.972111	0.736852	-0.235258	C1QL2	NM_182528	TSS200	chr2:119914126-119916663	Island
cg01315092	2	120980375	0.980734	0.696036	-0.284698	0.976154	0.74158	-0.234573	TMEM185B	NR_000034	Body	chr2:120980332-120981451	Island
cg14551952	2	121107444	0.971627	0.744839	-0.226788	0.97499	0.756646	-0.218345	INHBB	NM_002193	Body	chr2:121106946-121107536	Island
cg00026938	2	121363977	0.95801	0.674286	-0.283723	0.95969	0.713868	-0.245822
cg10255486	2	121726317	0.965494	0.709145	-0.256349	0.966811	0.732346	-0.234465	GLI2	NM_005270	Body
cg24069724	2	121736076	0.888346	0.670676	-0.21767	0.896105	0.681227	-0.214878	GLI2	NM_005270	Body
cg05360371	2	121746437	0.981742	0.680442	-0.301299	0.984515	0.704073	-0.280442	GLI2	NM_005270	Body	chr2:121745840-121746851	Island
cg26012578	2	122125185	0.974845	0.730567	-0.244277	0.973984	0.772243	-0.20174	CLASP1;CLASP1;CLASP1	NM_001142273;NM_015282;NM_001142274	Body;Body;Body
cg19097374	2	122495561	0.971603	0.697859	-0.273744	0.974517	0.731853	-0.242664	MKI67IP	NM_032390	TSS1500	chr2:122494108-122494494	S_Shore
cg19484420	2	127414108	0.978699	0.71267	-0.266029	0.964733	0.753102	-0.211631	GYPC;GYPC	NM_016815;NM_002101	Body;Body	chr2:127413696-127414171	Island
cg24742744	2	127562039	0.860265	0.53425	-0.326014	0.833667	0.597014	-0.236653
cg22768700	2	127805770	0.919893	0.684379	-0.235513	0.921544	0.721409	-0.200135	BIN1;BIN1;BIN1;BIN1;BIN1;BIN1;BIN1;BIN1;BIN1;BIN1	NM_139347;NM_004305;NM_139349;NM_139346;NM_139348;NM_139345;NM_139351;NM_139343;NM_139350;NM_139344	3'UTR;3'UTR;3'UTR;3'UTR;3'UTR;3'UTR;3'UTR;3'UTR;3'UTR;3'UTR
cg10846328	2	127818131	0.936801	0.636065	-0.300736	0.931954	0.652986	-0.278968	BIN1;BIN1;BIN1;BIN1;BIN1;BIN1;BIN1;BIN1;BIN1;BIN1	NM_139348;NM_139347;NM_139346;NM_139351;NM_139345;NM_004305;NM_139350;NM_139344;NM_139343;NM_139349	Body;Body;Body;Body;Body;Body;Body;Body;Body;Body	chr2:127817994-127818231	Island
cg09273212	2	128331593	0.972245	0.695013	-0.277232	0.967162	0.704763	-0.262398	MYO7B	NM_001080527	Body
cg13584678	2	129026006	0.915192	0.645753	-0.269439	0.901017	0.698236	-0.202782	HS6ST1	NM_004807	Body	chr2:129025770-129026419	Island
cg05729804	2	129026321	0.973817	0.683337	-0.29048	0.968683	0.704667	-0.264016	HS6ST1	NM_004807	Body	chr2:129025770-129026419	Island
cg01432120	2	129494728	0.951465	0.666828	-0.284637	0.940674	0.719939	-0.220735				chr2:129494359-129495074	Island
cg08053204	2	130636145	0.966122	0.681043	-0.285079	0.951058	0.743561	-0.207497
cg01850889	2	130636190	0.965251	0.67467	-0.29058	0.956655	0.748906	-0.207749
cg21516302	2	131085498	0.962372	0.672753	-0.289619	0.953974	0.72413	-0.229845
cg25049295	2	131116527	0.965967	0.634947	-0.331021	0.959902	0.698346	-0.261556	PTPN18;PTPN18	NM_001142370;NM_014369	Body;Body	chr2:131113090-131114277	S_Shelf
cg15051239	2	131583886	0.979493	0.776236	-0.203257	0.982935	0.778609	-0.204326
cg22061831	2	131721692	0.952584	0.685383	-0.267201	0.961029	0.708533	-0.252497	ARHGEF4;ARHGEF4	NM_032995;NM_015320	Body;Body	chr2:131720819-131721867	Island
cg22098115	2	131721768	0.973487	0.745945	-0.227543	0.970688	0.762759	-0.207929	ARHGEF4;ARHGEF4	NM_032995;NM_015320	Body;Body	chr2:131720819-131721867	Island
cg02699332	2	131792528	0.958758	0.56545	-0.393307	0.94379	0.614199	-0.329591	ARHGEF4;ARHGEF4	NM_032995;NM_015320	Body;Body	chr2:131792237-131793189	Island
cg00216693	2	131913247	0.947703	0.580582	-0.367121	0.938977	0.633026	-0.305951
cg03041498	2	132202958	0.938388	0.677986	-0.260402	0.94008	0.717252	-0.222829	LOC401010	NR_002826	TSS1500	chr2:132202265-132203257	Island
cg11467141	2	132348705	0.970765	0.701018	-0.269747	0.962969	0.753719	-0.20925				chr2:132348566-132348821	Island
cg08095377	2	132511110	0.932293	0.550889	-0.381404	0.925113	0.650283	-0.274831	C2orf27A	NM_013310	Body
cg16240751	2	134949571	0.934445	0.615825	-0.31862	0.927877	0.696165	-0.231712				chr2:134949067-134949727	Island
cg24169503	2	159723831	0.963225	0.69978	-0.263446	0.965633	0.710158	-0.255475
cg10673915	2	161304952	0.818302	0.572341	-0.24596	0.80532	0.595033	-0.210287	RBMS1;RBMS1	NM_002897;NM_016836	Body;Body
cg06942701	2	162280009	0.947252	0.664207	-0.283044	0.955379	0.697639	-0.25774	TBR1	NM_006593	Body	chr2:162279835-162280709	Island
cg12520549	2	162280741	0.931131	0.590455	-0.340676	0.887568	0.594595	-0.292973	TBR1	NM_006593	3'UTR	chr2:162279835-162280709	S_Shore
cg04981208	2	163077401	0.819364	0.606884	-0.212479	0.85413	0.630583	-0.223547	FAP	NM_004460	Body
cg17780624	2	172949481	0.939883	0.681669	-0.258214	0.955748	0.755728	-0.20002	DLX1;DLX1	NM_178120;NM_001038493	TSS1500;TSS1500	chr2:172949242-172950126	Island
cg14510926	2	174877357	0.957543	0.670234	-0.287309	0.949034	0.731871	-0.217164				chr2:174877565-174877778	N_Shore
cg14459130	2	175199646	0.959139	0.67076	-0.288379	0.961876	0.744926	-0.21695	SP9	NM_001145250	TSS200	chr2:175199463-175202639	Island
cg03181248	2	175199670	0.970653	0.694888	-0.275765	0.966827	0.745907	-0.22092	SP9	NM_001145250	TSS200	chr2:175199463-175202639	Island
cg04105760	2	175199722	0.953292	0.696367	-0.256925	0.946641	0.720522	-0.22612	SP9	NM_001145250	TSS200	chr2:175199463-175202639	Island
cg11418477	2	175199741	0.966175	0.625708	-0.340467	0.970212	0.681148	-0.289064	SP9	NM_001145250	TSS200	chr2:175199463-175202639	Island
cg02071005	2	175200844	0.85855	0.634411	-0.22414	0.972816	0.753152	-0.219664	SP9	NM_001145250	Body	chr2:175199463-175202639	Island
cg00153110	2	175201062	0.816103	0.564238	-0.251865	0.960369	0.665814	-0.294555	SP9	NM_001145250	Body	chr2:175199463-175202639	Island
cg06174877	2	175972440	0.923813	0.708652	-0.215161	0.936394	0.732042	-0.204352	ATF2	NM_001880	Body
cg16413030	2	176937704	0.948818	0.635654	-0.313164	0.825607	0.59397	-0.231638				chr2:176936246-176936809	S_Shore
cg07939836	2	176949533	0.916891	0.609408	-0.307483	0.911776	0.703882	-0.207894	EVX2	NM_001080458	TSS1500	chr2:176949511-176949795	Island
cg07339783	2	176952826	0.961554	0.709515	-0.252039	0.945023	0.734548	-0.210475				chr2:176952695-176953297	Island
cg04415176	2	176957842	0.981883	0.718933	-0.26295	0.976573	0.759642	-0.21693	HOXD13	NM_000523	1stExon	chr2:176957054-176958279	Island
cg05500840	2	176972068	0.970181	0.696441	-0.27374	0.971478	0.739831	-0.231647	HOXD11	NM_021192	TSS200	chr2:176971706-176972305	Island
cg24633978	2	176972581	0.968659	0.641479	-0.327179	0.964783	0.688915	-0.275868	HOXD11	NM_021192	1stExon	chr2:176973427-176973718	N_Shore
cg01602690	2	176987161	0.910903	0.623616	-0.287287	0.884882	0.658413	-0.226468	HOXD9	NM_014213	TSS1500	chr2:176986424-176988291	Island
cg20732478	2	176993643	0.971811	0.667762	-0.30405	0.962902	0.730573	-0.232329	HOXD8	NM_019558	TSS1500	chr2:176993479-176995557	Island
cg20539752	2	176994305	0.950098	0.610916	-0.339183	0.901676	0.667067	-0.234609	HOXD8	NM_019558	TSS200	chr2:176993479-176995557	Island
cg11969556	2	176994498	0.974611	0.650491	-0.32412	0.972907	0.71533	-0.257576	HOXD8;HOXD8	NM_019558;NM_019558	5'UTR;1stExon	chr2:176993479-176995557	Island
cg00074471	2	178809529	0.911061	0.664492	-0.246569	0.888304	0.589839	-0.298465	PDE11A;PDE11A	NM_001077197;NM_016953	Body;Body
cg06382167	2	178973065	0.931978	0.708879	-0.223099	0.913653	0.698746	-0.214907	PDE11A;PDE11A	NM_001077197;NM_001077197	5'UTR;1stExon
cg25207147	2	178973079	0.951461	0.640639	-0.310823	0.934695	0.635466	-0.29923	PDE11A	NM_001077197	TSS200	chr2:178977078-178977828	N_Shelf
cg05148373	2	183387516	0.926201	0.650181	-0.27602	0.938167	0.649833	-0.288334	PDE1A;PDE1A	NM_001003683;NM_005019	TSS200;TSS1500
cg05348668	2	190686969	0.965081	0.727359	-0.237722	0.968376	0.749174	-0.219202	PMS1;PMS1;PMS1	NM_001128143;NM_001128144;NM_000534	Body;Body;Body	chr2:190686740-190687005	Island
cg04004830	2	192711243	0.965834	0.667635	-0.298198	0.969556	0.76001	-0.209545	SDPR	NM_004657	1stExon
cg11223184	2	198033295	0.865372	0.565163	-0.300208	0.875179	0.652657	-0.222522	ANKRD44	NM_153697	Body	chr2:198029068-198029438	S_Shelf
cg00982548	2	198649783	0.971113	0.692451	-0.278661	0.961947	0.726975	-0.234972	BOLL;BOLL;BOLL	NM_033030;NM_197970;NM_033030	5'UTR;Body;1stExon	chr2:198649751-198651599	Island
cg10547527	2	198650123	0.972716	0.660306	-0.31241	0.961054	0.709774	-0.251279	BOLL;BOLL	NM_197970;NM_033030	Body;TSS200	chr2:198649751-198651599	Island
cg23994043	2	200326725	0.958955	0.715924	-0.24303	0.967423	0.763329	-0.204093	SATB2	NM_015265	TSS1500	chr2:200320502-200329681	Island
cg27109600	2	200332025	0.93887	0.603676	-0.335194	0.90268	0.674589	-0.228092	FLJ32063	NR_026830	TSS1500	chr2:200333687-200334172	N_Shore
cg26627956	2	202004766	0.962347	0.707597	-0.25475	0.968972	0.744484	-0.224487	CFLAR;CFLAR;CFLAR	NM_001127184;NM_001127183;NM_003879	Body;Body;Body
cg08621447	2	203036147	0.930896	0.503831	-0.427065	0.955538	0.609016	-0.346523				chr2:203036051-203036296	Island
cg22308949	2	206628553	0.799352	0.596093	-0.203258	0.869679	0.665904	-0.203775	NRP2;NRP2;NRP2;NRP2;NRP2	NM_201279;NM_018534;NM_201267;NM_003872;NM_201266	Body;Body;Body;Body;Body
cg06123396	2	207307622	0.955374	0.700604	-0.25477	0.929997	0.701564	-0.228433	ADAM23	NM_003812	TSS1500	chr2:207308266-207308907	N_Shore
cg16865291	2	213696794	0.82707	0.570967	-0.256104	0.895705	0.683674	-0.212031				chr2:213696349-213698050	Island
cg24607575	2	215675637	0.939769	0.655983	-0.283786	0.904743	0.666636	-0.238107	BARD1	NM_000465	TSS1500	chr2:215673995-215675052	S_Shore
cg12495983	2	216867894	0.953739	0.693674	-0.260066	0.964621	0.760733	-0.203889	MREG	NM_018000	Body
cg22678065	2	219128083	0.971471	0.758072	-0.213398	0.970266	0.744346	-0.225919	GPBAR1;GPBAR1;GPBAR1	NM_001077194;NM_001077191;NM_170699	Body;Body;Body
cg23154059	2	219736250	0.93938	0.670759	-0.268621	0.972697	0.725398	-0.247299	WNT6	NM_006522	Body	chr2:219736132-219736592	Island
cg22344703	2	219736312	0.937875	0.686942	-0.250933	0.959072	0.740401	-0.218672	WNT6	NM_006522	Body	chr2:219736132-219736592	Island
cg22587479	2	219738226	0.953973	0.659683	-0.294291	0.946604	0.690477	-0.256127	WNT6	NM_006522	Body	chr2:219738081-219738788	Island
cg00011225	2	219738314	0.923726	0.523854	-0.399872	0.933967	0.61629	-0.317677	WNT6	NM_006522	Body	chr2:219738081-219738788	Island
cg01812045	2	220283739	0.862337	0.617582	-0.244756	0.901139	0.699538	-0.201601	DES	NM_001927	1stExon	chr2:220283200-220283750	Island
cg07974504	2	220325375	0.960288	0.606591	-0.353697	0.943837	0.620994	-0.322843	SPEG	NM_005876	Body
cg15775921	2	223156136	0.955809	0.719416	-0.236393	0.948311	0.743989	-0.204322	PAX3;PAX3;PAX3;PAX3;PAX3;PAX3	NM_181458;NM_181461;NM_181459;NM_181460;NM_181457;NM_001127366	Body;Body;Body;Body;Body;Body	chr2:223155726-223156154	Island
cg00926215	2	223162049	0.964627	0.698391	-0.266237	0.950143	0.724027	-0.226116	PAX3;PAX3;PAX3;CCDC140;PAX3;PAX3;PAX3;PAX3;PAX3	NM_181458;NM_013942;NM_181457;NM_153038;NM_000438;NM_181461;NM_181460;NM_181459;NM_001127366	Body;Body;Body;TSS1500;Body;Body;Body;Body;Body	chr2:223162946-223163912	N_Shore
cg10035294	2	223164925	0.848268	0.552638	-0.29563	0.91918	0.631133	-0.288047	PAX3;PAX3;PAX3;PAX3;PAX3;CCDC140;PAX3;PAX3;PAX3	NM_013942;NM_000438;NM_181460;NM_181457;NM_181458;NM_153038;NM_181461;NM_001127366;NM_181459	TSS1500;TSS1500;TSS1500;TSS1500;TSS1500;5'UTR;TSS1500;TSS1500;TSS1500	chr2:223162946-223163912	S_Shore
cg15825116	2	223169586	0.859234	0.589012	-0.270222	0.847143	0.628869	-0.218274	CCDC140	NM_153038	3'UTR	chr2:223170486-223171140	N_Shore
cg24742614	2	223917590	0.897035	0.684423	-0.212612	0.896318	0.692169	-0.204149	KCNE4	NM_080671	Body	chr2:223917576-223918037	Island
cg02577387	2	231855524	0.96169	0.629291	-0.3324	0.962449	0.699071	-0.263378				chr2:231854997-231855957	Island
cg16227748	2	232186992	0.927198	0.645017	-0.282181	0.930662	0.724676	-0.205987	ARMC9	NM_025139	Body
cg01616956	2	232393196	0.928909	0.637807	-0.291102	0.907364	0.693325	-0.21404	NMUR1	NM_006056	Body	chr2:232394763-232395337	N_Shore
cg16335841	2	233246214	0.958399	0.622167	-0.336232	0.844775	0.612575	-0.2322	ALPP	NM_001632	Body	chr2:233245999-233246448	Island
cg04920535	2	233321738	0.98501	0.717605	-0.267406	0.979101	0.744039	-0.235062	ALPI	NM_001631	Body	chr2:233323380-233323936	N_Shore
cg23645199	2	233498625	0.960565	0.628146	-0.332419	0.93922	0.670551	-0.268669	EFHD1;EFHD1	NM_025202;NR_027663	1stExon;Body	chr2:233497826-233499727	Island
cg20388707	2	233749442	0.964217	0.648413	-0.315804	0.958104	0.70257	-0.255534	NGEF;NGEF	NM_019850;NM_001114090	Body;Body
cg21728844	2	233749736	0.978324	0.684486	-0.293838	0.975347	0.731237	-0.24411	NGEF;NGEF	NM_019850;NM_001114090	Body;Body
cg22829375	2	233764831	0.712178	0.458869	-0.253309	0.775524	0.502356	-0.273168	NGEF;NGEF	NM_019850;NM_001114090	Body;Body	chr2:233765849-233766119	N_Shore
cg22192999	2	233899161	0.950193	0.742278	-0.207914	0.94711	0.736139	-0.210971	NEU2	NM_005383	Body
cg02068318	2	234355785	0.975043	0.728423	-0.24662	0.961883	0.754374	-0.207509	DGKD;DGKD	NM_152879;NM_003648	Body;Body
cg17048000	2	235921243	0.870557	0.603209	-0.267348	0.870907	0.662541	-0.208366	SH3BP4	NM_014521	5'UTR
cg16701523	2	235943659	0.950442	0.659685	-0.290757	0.955723	0.654724	-0.300998	SH3BP4	NM_014521	Body
cg17651164	2	236283273	0.939345	0.60175	-0.337596	0.824114	0.581897	-0.242217
cg00059854	2	236443857	0.953902	0.687023	-0.266879	0.95641	0.717163	-0.239247	AGAP1;AGAP1	NM_014914;NM_001037131	Body;Body	chr2:236443815-236444025	Island
cg25161429	2	236443932	0.944813	0.712335	-0.232478	0.944695	0.744592	-0.200102	AGAP1;AGAP1	NM_014914;NM_001037131	Body;Body	chr2:236443815-236444025	Island
cg17945789	2	236444284	0.918265	0.614396	-0.303869	0.906428	0.65746	-0.248968	AGAP1;AGAP1	NM_014914;NM_001037131	Body;Body	chr2:236443815-236444025	S_Shore
cg01879273	2	236506413	0.978212	0.503661	-0.47455	0.978341	0.459406	-0.518935	AGAP1;AGAP1	NM_014914;NM_001037131	Body;Body	chr2:236506378-236506728	Island
cg21201494	2	236506613	0.968179	0.572948	-0.395231	0.961839	0.55089	-0.410949	AGAP1;AGAP1	NM_014914;NM_001037131	Body;Body	chr2:236506378-236506728	Island
cg19303162	2	236506727	0.930873	0.662335	-0.268538	0.94252	0.6983	-0.24422	AGAP1;AGAP1	NM_014914;NM_001037131	Body;Body	chr2:236506378-236506728	Island
cg27309098	2	236619748	0.972023	0.700921	-0.271101	0.968744	0.75147	-0.217274	AGAP1;AGAP1	NM_014914;NM_001037131	Body;Body
cg14930335	2	236619767	0.94089	0.608789	-0.332101	0.96343	0.650163	-0.313267	AGAP1;AGAP1	NM_014914;NM_001037131	Body;Body
cg11395453	2	236643623	0.89618	0.6643	-0.23188	0.925441	0.701481	-0.22396	AGAP1;AGAP1	NM_014914;NM_001037131	Body;Body
cg02375347	2	236648327	0.98353	0.736106	-0.247424	0.982058	0.776292	-0.205765	AGAP1;AGAP1	NM_014914;NM_001037131	Body;Body
cg09677007	2	236648916	0.937399	0.668755	-0.268644	0.94818	0.715545	-0.232634	AGAP1;AGAP1	NM_014914;NM_001037131	Body;Body
cg23246666	2	236672684	0.98389	0.748306	-0.235584	0.983252	0.77419	-0.209061	AGAP1;AGAP1	NM_014914;NM_001037131	Body;Body	chr2:236673303-236673994	N_Shore
cg14165096	2	236715897	0.921444	0.62128	-0.300165	0.914786	0.669353	-0.245434	AGAP1;AGAP1	NM_014914;NM_001037131	Body;Body
cg14794350	2	236721419	0.923171	0.644698	-0.278473	0.945475	0.741571	-0.203905	AGAP1;AGAP1	NM_014914;NM_001037131	Body;Body
cg03279522	2	236773146	0.94439	0.63189	-0.3125	0.946673	0.713438	-0.233235	AGAP1;AGAP1	NM_014914;NM_001037131	Body;Body	chr2:236773883-236774084	N_Shore
cg15981851	2	236773924	0.938688	0.607849	-0.330839	0.941078	0.647771	-0.293307	AGAP1;AGAP1	NM_014914;NM_001037131	Body;Body	chr2:236773883-236774084	Island
cg00340052	2	236812921	0.971017	0.709477	-0.26154	0.968072	0.716538	-0.251534	AGAP1;AGAP1	NM_014914;NM_001037131	Body;Body
cg05146658	2	236826420	0.917481	0.634027	-0.283454	0.914909	0.709306	-0.205603	AGAP1;AGAP1	NM_014914;NM_001037131	Body;Body
cg26459473	2	236838291	0.917404	0.539001	-0.378402	0.92408	0.635908	-0.288172	AGAP1;AGAP1	NM_014914;NM_001037131	Body;Body
cg14226755	2	236923322	0.965515	0.71195	-0.253565	0.963966	0.761167	-0.202799	AGAP1;AGAP1	NM_014914;NM_001037131	Body;Body
cg02931526	2	237018263	0.947716	0.646275	-0.301441	0.943362	0.728258	-0.215103	AGAP1;AGAP1	NM_014914;NM_001037131	Body;Body
cg16023545	2	237076726	0.954548	0.622814	-0.331734	0.973002	0.698666	-0.274336	GBX2	NM_001485	TSS200	chr2:237071794-237078762	Island
cg21300993	2	237123218	0.969982	0.613245	-0.356738	0.972725	0.647589	-0.325136	ASB18	NM_212556	Body	chr2:237123015-237123572	Island
cg05693814	2	237489532	0.964349	0.641225	-0.323124	0.942553	0.693071	-0.249482	CXCR7	NM_020311	Body
cg01590699	2	238475313	0.954278	0.630577	-0.323701	0.951512	0.69764	-0.253871	PRLH	NM_015893	1stExon
cg05099493	2	239009232	0.974316	0.701569	-0.272747	0.980227	0.732439	-0.247788	ESPNL	NM_194312	1stExon	chr2:239009072-239009361	Island
cg07323141	2	239140169	0.962327	0.683681	-0.278646	0.932588	0.73098	-0.201608	LOC151174;LOC643387;LOC151174	NR_026926;NR_026923;NR_026925	Body;TSS200;Body	chr2:239140096-239140659	Island
cg19758918	2	239237692	0.857637	0.614186	-0.243451	0.874548	0.658679	-0.215869	TRAF3IP1;TRAF3IP1	NM_015650;NM_001139490	Body;Body
cg15562346	2	239403295	0.959863	0.683306	-0.276557	0.962296	0.693589	-0.268707
cg10160614	2	239544973	0.975757	0.704363	-0.271395	0.937686	0.625675	-0.312011				chr2:239542238-239542553	S_Shelf
cg23060747	2	239962958	0.949227	0.590246	-0.358981	0.839799	0.587467	-0.252332
cg26641275	2	239971554	0.972581	0.683008	-0.289574	0.966355	0.732074	-0.234282	HDAC4	NM_006037	3'UTR	chr2:239974439-239974724	N_Shelf
cg10067182	2	239974554	0.967732	0.567966	-0.399766	0.959608	0.601874	-0.357735	HDAC4	NM_006037	3'UTR	chr2:239974439-239974724	Island
cg10546410	2	239975199	0.972943	0.705404	-0.267538	0.968699	0.737556	-0.231143	HDAC4	NM_006037	Body	chr2:239974439-239974724	S_Shore
cg26804360	2	239982769	0.976956	0.667812	-0.309144	0.97174	0.7161	-0.255641	HDAC4	NM_006037	Body
cg16226586	2	240007147	0.900444	0.605681	-0.294762	0.877318	0.647817	-0.229501	HDAC4	NM_006037	Body	chr2:240007630-240008322	N_Shore
cg19393314	2	240007631	0.890458	0.565501	-0.324957	0.86247	0.60829	-0.25418	HDAC4	NM_006037	Body	chr2:240007630-240008322	Island
cg12973017	2	240008082	0.918487	0.584149	-0.334338	0.89371	0.642636	-0.251074	HDAC4	NM_006037	Body	chr2:240007630-240008322	Island
cg09468399	2	240008233	0.909703	0.55512	-0.354583	0.900403	0.652147	-0.248256	HDAC4	NM_006037	Body	chr2:240007630-240008322	Island
cg10239991	2	240046227	0.97033	0.718908	-0.251422	0.964243	0.74446	-0.219783	HDAC4	NM_006037	Body	chr2:240046200-240046736	Island
cg14911101	2	240046629	0.938387	0.621165	-0.317222	0.926601	0.645693	-0.280908	HDAC4	NM_006037	Body	chr2:240046200-240046736	Island
cg08699640	2	240061327	0.975653	0.661141	-0.314512	0.96849	0.753046	-0.215444	HDAC4	NM_006037	Body	chr2:240061326-240061602	Island
cg19255634	2	240082335	0.949843	0.651576	-0.298267	0.928991	0.699423	-0.229568	HDAC4	NM_006037	Body
cg20149840	2	240135077	0.884198	0.526579	-0.357619	0.892389	0.596888	-0.295501	HDAC4	NM_006037	Body
cg19955928	2	240152257	0.9174	0.56781	-0.34959	0.917547	0.62024	-0.297306	HDAC4	NM_006037	Body	chr2:240153476-240153792	N_Shore
cg18228933	2	240170936	0.902412	0.602682	-0.29973	0.925096	0.689147	-0.235949	HDAC4	NM_006037	Body
cg11707035	2	240253573	0.938766	0.670616	-0.26815	0.93118	0.72378	-0.2074	HDAC4	NM_006037	Body
cg21135616	2	240294246	0.86632	0.562348	-0.303972	0.8457	0.611141	-0.234559	HDAC4	NM_006037	5'UTR
cg00144180	2	240294362	0.977989	0.652419	-0.32557	0.972247	0.700167	-0.27208	HDAC4	NM_006037	5'UTR
cg26876664	2	240302637	0.964981	0.685972	-0.279009	0.957102	0.737053	-0.220049	HDAC4	NM_006037	5'UTR
cg01929367	2	241069288	0.961641	0.683512	-0.278129	0.954069	0.752784	-0.201286	MYEOV2	NM_138336	Body	chr2:241069198-241069400	Island
cg12756150	2	241140248	0.919655	0.656286	-0.263369	0.84932	0.628436	-0.220884
cg04003871	2	241290895	0.965581	0.762029	-0.203551	0.97156	0.767314	-0.204246				chr2:241293841-241294408	N_Shelf
cg27312391	2	241404127	0.96419	0.667727	-0.296463	0.960602	0.720896	-0.239706	GPC1	NM_002081	Body	chr2:241403950-241404194	Island
cg03743720	2	241460002	0.953209	0.696322	-0.256887	0.946827	0.729077	-0.21775	ANKMY1;ANKMY1	NM_017844;NM_016552	Body;Body	chr2:241459632-241460047	Island
cg00331740	2	241513689	0.949829	0.614977	-0.334853	0.951323	0.658475	-0.292848	RNPEPL1	NM_018226	Body	chr2:241512464-241512671	S_Shore
cg02343720	2	241516354	0.934202	0.694731	-0.23947	0.940024	0.703506	-0.236518	RNPEPL1	NM_018226	Body	chr2:241512464-241512671	S_Shelf
cg14109579	2	241569709	0.965661	0.656279	-0.309382	0.929299	0.698799	-0.2305	GPR35	NM_005301	1stExon	chr2:241569691-241570138	Island
cg10185853	2	241581630	0.916194	0.687557	-0.228638	0.968534	0.754529	-0.214004				chr2:241580724-241581282	S_Shore
cg07263979	2	241585888	0.889028	0.630514	-0.258514	0.891283	0.672285	-0.218997				chr2:241586657-241587099	N_Shore
cg00554192	2	241612715	0.868364	0.576576	-0.291788	0.853009	0.620948	-0.232061				chr2:241611744-241612677	S_Shore
cg22594737	2	241640444	0.901007	0.520328	-0.380679	0.774331	0.489805	-0.284525				chr2:241640409-241641359	Island
cg17588812	2	241689985	0.934676	0.603358	-0.331318	0.913384	0.64537	-0.268014	KIF1A	NM_004321	Body
cg25942789	2	241696788	0.980847	0.692552	-0.288294	0.977128	0.702579	-0.274549	KIF1A	NM_004321	Body
cg24075745	2	241827864	0.969719	0.67593	-0.293789	0.961325	0.721843	-0.239482	C2orf54;C2orf54	NM_001085437;NM_024861	Body;Body	chr2:241827777-241828031	Island
cg19075225	2	242009513	0.949024	0.673022	-0.276003	0.944604	0.732066	-0.212539	SNED1	NM_001080437	Body
cg06551828	2	242141868	0.944453	0.690902	-0.25355	0.937917	0.736088	-0.201829	ANO7	NM_001001891	Body	chr2:242139773-242139985	S_Shore
cg03445663	2	242170236	0.968784	0.64764	-0.321144	0.973412	0.726293	-0.247119	HDLBP;HDLBP	NM_203346;NM_005336	Body;Body
cg15488660	2	242519181	0.979406	0.622845	-0.356561	0.977707	0.652671	-0.325036				chr2:242519162-242519635	Island
cg22795307	2	242519343	0.978984	0.645693	-0.333291	0.971232	0.690062	-0.28117				chr2:242519162-242519635	Island
cg08462942	2	242608075	0.97749	0.65403	-0.32346	0.974161	0.728963	-0.245198	ATG4B;ATG4B	NM_013325;NM_178326	Body;Body	chr2:242606078-242606560	S_Shore
cg23939932	2	242664240	0.9718	0.653725	-0.318075	0.971221	0.732364	-0.238856	ING5	NM_032329	Body	chr2:242664207-242665154	Island
cg01588449	2	242682104	0.951655	0.652585	-0.29907	0.951089	0.724168	-0.226921	D2HGDH	NM_152783	Body
cg16514818	2	242766284	0.950442	0.672234	-0.278208	0.946277	0.728461	-0.217816				chr2:242766046-242766582	Island
cg20805133	2	242802192	0.82683	0.584481	-0.242349	0.890681	0.690158	-0.200523	PDCD1	NM_005018	TSS1500	chr2:242805752-242806034	N_Shelf
cg23069297	2	242833648	0.961425	0.647741	-0.313684	0.95043	0.696656	-0.253774				chr2:242832999-242833229	S_Shore
cg04680436	2	242842668	0.959233	0.619578	-0.339656	0.927014	0.665677	-0.261337				chr2:242843760-242844198	N_Shore
cg10397934	2	242868376	0.961081	0.681275	-0.279806	0.917972	0.699221	-0.218751
cg19506677	2	242878672	0.967359	0.673328	-0.294031	0.915381	0.680907	-0.234474				chr2:242878602-242879154	Island
cg18948877	2	242904738	0.94738	0.634634	-0.312746	0.958016	0.700352	-0.257664
cg25266281	2	242904768	0.963291	0.714738	-0.248553	0.956652	0.728696	-0.227956
cg03258421	2	242930747	0.958696	0.680032	-0.278663	0.787639	0.58437	-0.203269				chr2:242929993-242930252	S_Shore
cg06143315	2	242950311	0.93006	0.612042	-0.318018	0.895565	0.629448	-0.266116				chr2:242948740-242952837	Island
cg13298632	2	242952648	0.751039	0.489656	-0.261383	0.805164	0.560707	-0.244458				chr2:242948740-242952837	Island
cg01362776	3	8480889	0.924749	0.671175	-0.253573	0.879922	0.671747	-0.208175
cg04855494	3	9027277	0.944777	0.661115	-0.283662	0.935345	0.71169	-0.223655	SRGAP3;SRGAP3	NM_001033117;NM_014850	Body;Body	chr3:9027156-9027611	Island
cg21189321	3	9970062	0.947801	0.726094	-0.221707	0.94106	0.737444	-0.203617	IL17RC;IL17RC;IL17RC	NM_153460;NM_153461;NM_032732	Body;Body;Body
cg01787821	3	10400481	0.966603	0.678276	-0.288327	0.973025	0.736352	-0.236672	ATP2B2;ATP2B2	NM_001683;NM_001001331	Body;Body	chr3:10400381-10400586	Island
cg24365088	3	10400512	0.976641	0.719691	-0.25695	0.979908	0.766962	-0.212947	ATP2B2;ATP2B2	NM_001683;NM_001001331	Body;Body	chr3:10400381-10400586	Island
cg05970311	3	10749977	0.945937	0.607468	-0.338469	0.909628	0.637048	-0.27258
cg10527010	3	10857795	0.954965	0.62038	-0.334586	0.949647	0.681666	-0.267981	SLC6A11	NM_014229	TSS200	chr3:10857687-10858447	Island
cg09022422	3	10857798	0.952085	0.60778	-0.344304	0.954188	0.678013	-0.276175	SLC6A11	NM_014229	TSS200	chr3:10857687-10858447	Island
cg16435571	3	10858003	0.9362	0.620521	-0.315679	0.934373	0.708998	-0.225375	SLC6A11	NM_014229	1stExon	chr3:10857687-10858447	Island
cg22136672	3	12581830	0.974062	0.6767	-0.297362	0.974809	0.763684	-0.211125
cg21131493	3	12923969	0.970355	0.659998	-0.310357	0.944846	0.664914	-0.279932
cg12292584	3	12949457	0.982552	0.672664	-0.309888	0.97936	0.750329	-0.229031	IQSEC1;IQSEC1	NM_001134382;NM_014869	Body;Body	chr3:12949699-12950025	N_Shore
cg08102508	3	13115168	0.960138	0.620636	-0.339502	0.970894	0.681924	-0.28897	IQSEC1	NM_001134382	TSS1500	chr3:13114627-13115245	Island
cg10366178	3	13323866	0.931851	0.589014	-0.342837	0.925512	0.657075	-0.268438				chr3:13323438-13324929	Island
cg18406197	3	13590450	0.959969	0.647815	-0.312154	0.956437	0.704203	-0.252234	FBLN2;FBLN2	NM_001998;NM_001004019	TSS200;TSS200	chr3:13590414-13591008	Island
cg12700904	3	13590720	0.962055	0.636908	-0.325147	0.960313	0.687299	-0.273015	FBLN2;FBLN2	NM_001004019;NM_001998	5'UTR;5'UTR	chr3:13590414-13591008	Island
cg00201234	3	13590968	0.966942	0.504389	-0.462553	0.72262	0.477509	-0.245111	FBLN2;FBLN2	NM_001004019;NM_001998	5'UTR;5'UTR	chr3:13590414-13591008	Island
cg23655615	3	13896124	0.948382	0.641875	-0.306507	0.934748	0.701891	-0.232858	WNT7A	NM_004625	Body	chr3:13895991-13896305	Island
cg15025640	3	14183669	0.916439	0.704805	-0.211634	0.960939	0.754957	-0.205981	TMEM43	NM_024334	3'UTR
cg16436210	3	16705740	0.727434	0.447644	-0.27979	0.818056	0.558011	-0.260045
cg18805870	3	23867300	0.934318	0.649587	-0.284731	0.938929	0.692112	-0.246817	UBE2E1;UBE2E1	NM_003341;NM_182666	Body;Body
cg09427369	3	32210781	0.932694	0.564671	-0.368022	0.874676	0.554413	-0.320264
cg00799387	3	32827142	0.913242	0.670579	-0.242663	0.831731	0.627991	-0.20374				chr3:32822477-32823331	S_Shelf
cg11390741	3	37807702	0.743324	0.472766	-0.270558	0.804595	0.576561	-0.228034	ITGA9	NM_002207	Body
cg19538674	3	39186541	0.951442	0.652518	-0.298924	0.948228	0.736502	-0.211726	CSRNP1	NM_033027	Body	chr3:39186524-39186730	Island
cg17621718	3	42306737	0.974648	0.67891	-0.295738	0.970879	0.721551	-0.249328	CCK	NM_000729	TSS1500	chr3:42306149-42307520	Island
cg08882707	3	44283283	0.977269	0.687573	-0.289695	0.951011	0.738399	-0.212613	C3orf77	NM_001145030	TSS200	chr3:44283239-44283838	Island
cg16369288	3	44620726	0.976582	0.734451	-0.242131	0.9704	0.765657	-0.204744	ZNF167	NM_025169	Body	chr3:44620551-44620971	Island
cg27513195	3	44620926	0.872338	0.584624	-0.287714	0.846495	0.638525	-0.207969	ZNF167	NM_025169	Body	chr3:44620551-44620971	Island
cg17658717	3	45077254	0.971696	0.602447	-0.36925	0.963128	0.666272	-0.296856	CLEC3B	NM_003278	Body	chr3:45077069-45077690	Island
cg19967421	3	46062881	0.885729	0.59756	-0.28817	0.950623	0.704414	-0.246209	XCR1;XCR1	NM_005283;NM_001024644	Body;Body
cg10360403	3	46064716	0.927704	0.485544	-0.44216	0.907369	0.609512	-0.297857	XCR1;XCR1	NM_005283;NM_001024644	5'UTR;5'UTR
cg22309949	3	46792192	0.914216	0.619245	-0.294971	0.872595	0.628967	-0.243628				chr3:46791861-46792518	Island
cg10955958	3	46925081	0.935086	0.679609	-0.255477	0.930731	0.709175	-0.221555	PTH1R	NM_000316	Body	chr3:46923265-46925182	Island
cg11829528	3	47005092	0.806412	0.576107	-0.230305	0.804167	0.599398	-0.204769	CCDC12	NM_144716	Body
cg06724019	3	47351359	0.628409	0.380408	-0.248001	0.669343	0.404818	-0.264525	KLHL18	NM_025010	Body
cg19830849	3	48677553	0.975443	0.719968	-0.255475	0.979911	0.696502	-0.283409	CELSR3	NM_001407	Body	chr3:48677529-48677877	Island
cg26292910	3	48732762	0.954234	0.693993	-0.260241	0.920788	0.706628	-0.214159	IP6K2;IP6K2;IP6K2;IP6K2;IP6K2;IP6K2;IP6K2;IP6K2	NM_001005911;NM_001005910;NM_016291;NM_001146179;NR_027437;NM_001005909;NM_001146178;NR_027438	5'UTR;5'UTR;5'UTR;5'UTR;Body;5'UTR;5'UTR;Body
cg03060158	3	48755856	0.861622	0.588747	-0.272875	0.885503	0.641725	-0.243778	IP6K2;IP6K2;IP6K2;IP6K2;IP6K2;IP6K2;IP6K2;IP6K2	NM_001146178;NM_016291;NR_027437;NM_001146179;NM_001005910;NR_027438;NM_001005909;NM_001005911	TSS1500;TSS1500;TSS1500;TSS1500;TSS1500;TSS1500;TSS1500;TSS1500	chr3:48754577-48754904	S_Shore
cg14911395	3	50311213	0.974216	0.682035	-0.292181	0.969471	0.712423	-0.257048	SEMA3B;SEMA3B	NM_001005914;NM_004636	Body;Body	chr3:50310445-50311397	Island
cg12069309	3	50312913	0.872677	0.571733	-0.300944	0.845121	0.632225	-0.212896	SEMA3B;SEMA3B	NM_001005914;NM_004636	Body;Body	chr3:50312687-50314419	Island
cg11360689	3	52229467	0.828239	0.611287	-0.216952	0.81776	0.614812	-0.202948				chr3:52231942-52232541	N_Shelf
cg13680844	3	52255405	0.968106	0.739616	-0.22849	0.961157	0.742308	-0.218849	TLR9	NM_017442	Body	chr3:52255365-52255763	Island
cg01966117	3	52528714	0.930509	0.639036	-0.291473	0.90425	0.63408	-0.27017	STAB1	NM_015136	TSS1500
cg17553300	3	55508460	0.983251	0.729207	-0.254044	0.980115	0.747535	-0.23258	WNT5A	NM_003392	Body	chr3:55508336-55508708	Island
cg10701252	3	55508585	0.984647	0.640154	-0.344492	0.931125	0.66061	-0.270514	WNT5A	NM_003392	Body	chr3:55508336-55508708	Island
cg06311863	3	55508686	0.936474	0.61984	-0.316634	0.930195	0.699915	-0.23028	WNT5A	NM_003392	Body	chr3:55508336-55508708	Island
cg16442402	3	58474266	0.944265	0.700635	-0.24363	0.941522	0.732684	-0.208838				chr3:58477486-58478274	N_Shelf
cg01384143	3	62304554	0.950669	0.63261	-0.318059	0.920398	0.708855	-0.211544	C3orf14	NM_020685	TSS1500	chr3:62304514-62304780	Island
cg02221302	3	62304629	0.965733	0.556817	-0.408916	0.954139	0.639002	-0.315137	C3orf14	NM_020685	TSS1500	chr3:62304514-62304780	Island
cg00779602	3	66002927	0.950365	0.636068	-0.314296	0.902907	0.686703	-0.216204	MAGI1;MAGI1;MAGI1	NM_015520;NM_001033057;NM_004742	Body;Body;Body
cg08347021	3	78633327	0.785454	0.554521	-0.230933	0.813281	0.561995	-0.251287
cg27326062	3	109115422	0.951723	0.622695	-0.329028	0.899146	0.66571	-0.233436
cg23198707	3	112023284	0.948652	0.709918	-0.238735	0.945764	0.737098	-0.208666
cg00584840	3	112903054	0.789188	0.555607	-0.233582	0.863177	0.652055	-0.211122
cg24199400	3	113160430	0.967955	0.702333	-0.265622	0.965516	0.734374	-0.231143	WDR52;WDR52	NM_001164496;NM_018338	TSS200;TSS200	chr3:113160299-113160641	Island
cg03377396	3	114070292	0.947268	0.66355	-0.283719	0.959172	0.685104	-0.274068	ZBTB20;ZBTB20;ZBTB20;ZBTB20;ZBTB20;ZBTB20;ZBTB20	NM_015642;NM_001164343;NM_001164344;NM_001164346;NM_001164347;NM_001164345;NM_001164342	Body;Body;Body;Body;Body;Body;Body	chr3:114069725-114070658	Island
cg18995097	3	121882696	0.826551	0.601491	-0.22506	0.862733	0.61667	-0.246063
cg25601674	3	122380355	0.976384	0.747192	-0.229192	0.959217	0.748432	-0.210785
cg03660538	3	123894269	0.961325	0.648771	-0.312553	0.942201	0.679708	-0.262493	KALRN;KALRN	NM_001024660;NM_003947	Body;Body
cg26313511	3	125053815	0.908248	0.634303	-0.273946	0.914879	0.702307	-0.212572	ZNF148	NM_021964	5'UTR
cg02934633	3	125475014	0.832551	0.416955	-0.415596	0.761122	0.435	-0.326122
cg14036303	3	125876217	0.958365	0.592551	-0.365814	0.965228	0.711972	-0.253255	ALDH1L1	NM_012190	Body
cg17304646	3	125932534	0.959812	0.696373	-0.263439	0.950893	0.742957	-0.207936				chr3:125931735-125932535	Island
cg11830761	3	126007485	0.902755	0.645957	-0.256798	0.933227	0.730514	-0.202713				chr3:126007324-126007527	Island
cg13708016	3	126007563	0.897462	0.581995	-0.315467	0.904594	0.646777	-0.257817				chr3:126006743-126006957	S_Shore
cg06491573	3	126062601	0.975087	0.666075	-0.309013	0.970401	0.74917	-0.221231	KLF15	NM_014079	Body	chr3:126062535-126062823	Island
cg20955328	3	126062648	0.977321	0.643275	-0.334046	0.969908	0.704047	-0.265862	KLF15	NM_014079	Body	chr3:126062535-126062823	Island
cg09686443	3	126113658	0.95968	0.667983	-0.291697	0.961087	0.73711	-0.223977	CCDC37	NM_182628	TSS200	chr3:126113547-126113967	Island
cg11229862	3	126113682	0.954073	0.654389	-0.299685	0.947219	0.719966	-0.227253	CCDC37	NM_182628	TSS200	chr3:126113547-126113967	Island
cg20952286	3	126113695	0.877392	0.62724	-0.250152	0.907274	0.690576	-0.216698	CCDC37	NM_182628	TSS200	chr3:126113547-126113967	Island
cg19628148	3	126113918	0.935785	0.658558	-0.277227	0.937001	0.713613	-0.223387	CCDC37	NM_182628	5'UTR	chr3:126113547-126113967	Island
cg06698795	3	126260615	0.977913	0.565002	-0.412911	0.9705	0.643832	-0.326667	CHST13	NM_152889	Body	chr3:126260488-126261356	Island
cg17911539	3	126260814	0.980498	0.623887	-0.356611	0.97551	0.685001	-0.290509	CHST13	NM_152889	Body	chr3:126260488-126261356	Island
cg04527018	3	126261298	0.965391	0.676152	-0.289239	0.964218	0.756526	-0.207692	CHST13	NM_152889	Body	chr3:126260488-126261356	Island
cg05791779	3	126452023	0.860509	0.614519	-0.24599	0.865262	0.66361	-0.201653	CHCHD6	NM_032343	Body
cg20284508	3	126668502	0.794287	0.505244	-0.289043	0.80983	0.511544	-0.298286	CHCHD6	NM_032343	Body	chr3:126668259-126668520	Island
cg25611087	3	126737201	0.939491	0.613157	-0.326334	0.944537	0.707	-0.237537	PLXNA1	NM_032242	Body	chr3:126737139-126737359	Island
cg20078054	3	127339608	0.980484	0.613725	-0.366758	0.980953	0.624628	-0.356325	MCM2	NM_004526	Body
cg12190305	3	127815173	0.883321	0.613759	-0.269563	0.894108	0.693643	-0.200465	RUVBL1	NM_003707	Body
cg05270106	3	127997992	0.953739	0.62202	-0.331719	0.958923	0.629872	-0.329051	EEFSEC	NM_021937	Body
cg25664338	3	128721244	0.96471	0.706188	-0.258522	0.943013	0.739217	-0.203796	CCDC48	NM_024768	Body	chr3:128719865-128721245	Island
cg07857225	3	129275971	0.96958	0.723655	-0.245925	0.973421	0.764014	-0.209407	PLXND1	NM_015103	Body
cg18548199	3	129281892	0.969963	0.681587	-0.288376	0.965142	0.737492	-0.22765	PLXND1	NM_015103	Body
cg05288324	3	129753395	0.942845	0.652423	-0.290422	0.942274	0.728539	-0.213734
cg07969602	3	129982835	0.978389	0.666135	-0.312254	0.919466	0.696534	-0.222933	COL6A4P2	NR_027898	Body	chr3:129982745-129983090	Island
cg09685182	3	130236037	0.967847	0.532547	-0.4353	0.942782	0.599016	-0.343766				chr3:130235989-130236203	Island
cg08850509	3	130368239	0.964599	0.60792	-0.356679	0.950779	0.652848	-0.297931	COL6A6	NM_001102608	Body
cg09090724	3	132757267	0.967306	0.658205	-0.309101	0.964948	0.751186	-0.213762	TMEM108;TMEM108;TMEM108;TMEM108	NM_001136469;NM_023943;NM_001136469;NM_023943	5'UTR;5'UTR;1stExon;1stExon	chr3:132756985-132757895	Island
cg04484334	3	133174674	0.96925	0.692751	-0.276499	0.95592	0.736677	-0.219244	BFSP2	NM_003571	Body
cg02577896	3	133174687	0.948757	0.604739	-0.344017	0.930283	0.663645	-0.266638	BFSP2	NM_003571	Body
cg15965134	3	137480671	0.972561	0.614024	-0.358538	0.880601	0.648404	-0.232197				chr3:137480557-137480957	Island
cg10602180	3	137729133	0.921532	0.646837	-0.274695	0.900649	0.698621	-0.202028	CLDN18;CLDN18	NM_001002026;NM_016369	Body;1stExon	chr3:137728994-137729206	Island
cg09373148	3	138152837	0.965714	0.681922	-0.283792	0.964238	0.747094	-0.217144	ESYT3	NM_031913	TSS1500	chr3:138153269-138154621	N_Shore
cg05301252	3	138170939	0.936545	0.646979	-0.289566	0.871117	0.668085	-0.203032	ESYT3	NM_031913	Body	chr3:138170508-138171045	Island
cg27326452	3	138668931	0.959572	0.618678	-0.340895	0.966595	0.734622	-0.231973	C3orf72	NM_001040061	Body	chr3:138668635-138669323	Island
cg19851029	3	138669137	0.830131	0.600145	-0.229986	0.863252	0.661238	-0.202014	C3orf72	NM_001040061	Body	chr3:138668635-138669323	Island
cg03772909	3	138725311	0.959549	0.650654	-0.308895	0.960941	0.68247	-0.278471	PRR23A	NM_001134659	TSS1500	chr3:138724325-138725446	Island
cg02608145	3	138764086	0.9739	0.691401	-0.282499	0.974824	0.74318	-0.231643	PRR23C	NM_001134657	TSS1500	chr3:138762689-138764113	Island
cg15593298	3	142681996	0.983598	0.702439	-0.28116	0.984245	0.759761	-0.224485	PAQR9	NM_198504	1stExon	chr3:142681137-142683268	Island
cg26398467	3	147087237	0.938817	0.591543	-0.347274	0.93535	0.65551	-0.279839
cg06181508	3	147102840	0.920081	0.570515	-0.349567	0.8782	0.67339	-0.20481
cg15105326	3	147108916	0.981309	0.663978	-0.317331	0.972891	0.706637	-0.266254	ZIC4;ZIC4;ZIC4;ZIC4;ZIC4	NM_001168378;NR_033119;NM_032153;NR_033118;NM_001168379	Body;Body;Body;Body;Body	chr3:147108511-147111703	Island
cg18424634	3	147127097	0.954386	0.58283	-0.371557	0.908807	0.624628	-0.284179	ZIC1	NM_003412	TSS200	chr3:147126988-147128999	Island
cg12595013	3	147128123	0.968529	0.684259	-0.28427	0.935179	0.718432	-0.216747	ZIC1	NM_003412	1stExon	chr3:147126988-147128999	Island
cg01376826	3	147129826	0.939514	0.656754	-0.28276	0.921606	0.711146	-0.21046	ZIC1	NM_003412	Body	chr3:147130342-147130577	N_Shore
cg05716671	3	147131069	0.929363	0.691365	-0.237998	0.854263	0.642575	-0.211687	ZIC1	NM_003412	Body	chr3:147131066-147131333	Island
cg18297437	3	147131332	0.874591	0.661991	-0.2126	0.97078	0.754444	-0.216336	ZIC1	NM_003412	Body	chr3:147131066-147131333	Island
cg00906762	3	148805118	0.954337	0.719507	-0.234829	0.956774	0.739143	-0.217631	HLTF;HLTF	NM_139048;NM_003071	TSS1500;TSS1500	chr3:148803904-148804557	S_Shore
cg17094985	3	159756929	0.93154	0.651345	-0.280195	0.932441	0.666356	-0.266085				chr3:159756632-159756997	Island
cg07553761	3	160167977	0.95736	0.55509	-0.40227	0.957103	0.580048	-0.377056	TRIM59	NM_173084	TSS1500	chr3:160167184-160168200	Island
cg14051544	3	170303286	0.973183	0.65631	-0.316873	0.973297	0.710762	-0.262535	SLC7A14	NM_020949	5'UTR	chr3:170303532-170303768	N_Shore
cg12333618	3	172859037	0.897868	0.61702	-0.280848	0.940577	0.716508	-0.224069	SPATA16	NM_031955	TSS200
cg14019951	3	174095086	0.947503	0.622735	-0.324768	0.945298	0.697947	-0.247351				chr3:174094995-174095258	Island
cg22156300	3	175338899	0.949145	0.669008	-0.280137	0.927037	0.724541	-0.202497	NAALADL2	NM_207015	Body
cg02119363	3	179754603	0.976639	0.62594	-0.350698	0.956406	0.712544	-0.243862	PEX5L	NM_016559	TSS200	chr3:179754520-179755245	Island
cg13473356	3	179754613	0.970178	0.668634	-0.301544	0.958619	0.737853	-0.220766	PEX5L	NM_016559	TSS200	chr3:179754520-179755245	Island
cg04894619	3	179754615	0.96346	0.629777	-0.333682	0.94389	0.732599	-0.211291	PEX5L	NM_016559	TSS200	chr3:179754520-179755245	Island
cg05142211	3	181430485	0.988439	0.686009	-0.30243	0.988525	0.728867	-0.259658	SOX2OT;SOX2	NR_004053;NM_003106	Body;1stExon	chr3:181430141-181431076	Island
cg01409995	3	181430640	0.927223	0.609405	-0.317818	0.903152	0.668782	-0.23437	SOX2OT;SOX2	NR_004053;NM_003106	Body;1stExon	chr3:181430141-181431076	Island
cg15057061	3	181437299	0.914817	0.714517	-0.2003	0.968565	0.760894	-0.207671	SOX2OT	NR_004053	Body	chr3:181437184-181437478	Island
cg16955889	3	181445647	0.972638	0.720265	-0.252373	0.946442	0.723467	-0.222975	SOX2OT	NR_004053	Body	chr3:181444409-181445000	S_Shore
cg23476885	3	182782313	0.976845	0.719362	-0.257482	0.976746	0.767349	-0.209396	MCCC1	NM_020166	Body	chr3:182782174-182782576	Island
cg14652434	3	183674797	0.972327	0.588454	-0.383873	0.966052	0.609671	-0.356381	ABCC5	NM_005688	Body
cg02915290	3	183675533	0.968871	0.60046	-0.368412	0.972169	0.642103	-0.330066	ABCC5	NM_005688	Body
cg27315348	3	184042708	0.955856	0.689107	-0.266748	0.954334	0.722638	-0.231697	EIF4G1;SNORD66;EIF4G1;EIF4G1;EIF4G1;EIF4G1	NM_198241;NR_003055;NM_182917;NM_198242;NM_198244;NM_004953	Body;TSS1500;Body;Body;Body;Body	chr3:184045016-184045236	N_Shelf
cg10800953	3	184104380	0.967565	0.674134	-0.293431	0.923988	0.660451	-0.263537	CHRD	NM_003741	Body	chr3:184104308-184104519	Island
cg09591072	3	184301468	0.970272	0.693673	-0.276599	0.971109	0.760397	-0.210712				chr3:184301117-184302134	Island
cg10550308	3	184969158	0.933986	0.733318	-0.200668	0.941602	0.736388	-0.205214	EHHADH;EHHADH	NM_001166415;NM_001966	5'UTR;Body	chr3:184971641-184972002	N_Shelf
cg15907867	3	187416533	0.925217	0.671283	-0.253934	0.916428	0.687033	-0.229395	RTP2	NM_001004312	Body	chr3:187416511-187416726	Island
cg17392043	3	188495102	0.918629	0.699095	-0.219534	0.91727	0.715392	-0.201878	LPP;LPP;LPP	NM_005578;NM_001167671;NM_001167672	Body;Body;Body
cg10590657	3	192538384	0.938933	0.620983	-0.31795	0.938343	0.679609	-0.258734	C3orf59	NM_178496	Body
cg03284879	3	193894498	0.90644	0.633377	-0.273064	0.902745	0.640995	-0.26175
cg02400611	3	194783274	0.972927	0.618487	-0.35444	0.976445	0.740456	-0.235989				chr3:194785977-194786549	N_Shelf
cg06704969	3	194797099	0.971529	0.626183	-0.345345	0.965273	0.664677	-0.300596	C3orf21	NM_152531	Body
cg02504211	3	194815434	0.929419	0.56949	-0.359929	0.941513	0.604491	-0.337023	C3orf21	NM_152531	Body
cg18639129	3	194817200	0.869026	0.617011	-0.252015	0.866966	0.651908	-0.215058	C3orf21	NM_152531	Body
cg15431659	3	194901357	0.962503	0.672743	-0.289761	0.959135	0.758349	-0.200786	C3orf21	NM_152531	Body
cg09330885	3	195536485	0.962291	0.573948	-0.388343	0.913938	0.383561	-0.530377	MUC4;MUC4;MUC4	NM_018406;NM_138297;NM_004532	Body;Body;Body
cg08493265	3	195539297	0.911201	0.538081	-0.37312	0.85531	0.563558	-0.291751	MUC4;MUC4;MUC4	NM_018406;NM_004532;NM_138297	TSS200;TSS200;TSS200
cg10237854	3	195539463	0.931576	0.572406	-0.35917	0.871003	0.613016	-0.257987	MUC4;MUC4;MUC4	NM_018406;NM_138297;NM_004532	TSS1500;TSS1500;TSS1500
cg04208971	3	195580117	0.962579	0.633352	-0.329226	0.954374	0.70571	-0.248664
cg11150667	3	195595368	0.954472	0.664392	-0.290081	0.95626	0.751582	-0.204679	TNK2;TNK2	NM_001010938;NM_005781	Body;Body	chr3:195594836-195595494	Island
cg20384732	3	195601375	0.960428	0.570799	-0.389629	0.846256	0.644262	-0.201994	TNK2;TNK2	NM_001010938;NM_005781	Body;Body	chr3:195600845-195602361	Island
cg13031882	3	195701118	0.945344	0.656894	-0.28845	0.8906	0.686634	-0.203966	SDHAP1	NR_003264	Body
cg08051322	3	195701166	0.952777	0.682415	-0.270362	0.95858	0.701834	-0.256746	SDHAP1	NR_003264	Body
cg02505535	3	195703920	0.967074	0.630216	-0.336859	0.967006	0.691077	-0.275929	SDHAP1	NR_003264	Body
cg25931138	3	195709698	0.931289	0.520005	-0.411284	0.949136	0.651828	-0.297308	SDHAP1	NR_003264	Body
cg04060456	3	195771573	0.946704	0.675919	-0.270785	0.938234	0.711446	-0.226787				chr3:195771456-195771713	Island
cg16053745	3	196240766	0.742186	0.367827	-0.374359	0.561871	0.358358	-0.203512	C3orf43	NM_001077657	Body
cg08202836	3	196373751	0.951159	0.678888	-0.272271	0.955861	0.71575	-0.240111	LRRC33	NM_198565	5'UTR
cg16053281	3	196387058	0.976456	0.673748	-0.302708	0.964023	0.711764	-0.252259	LRRC33	NM_198565	Body	chr3:196386796-196387506	Island
cg21104449	3	196485278	0.901322	0.666226	-0.235096	0.976392	0.767266	-0.209125	PAK2	NM_002577	5'UTR
cg10702113	3	196664466	0.974931	0.68135	-0.293581	0.971091	0.710331	-0.26076	NCBP2;NCBP2	NM_001042540;NM_007362	Body;Body
cg02746684	3	197347276	0.97219	0.587635	-0.384555	0.970196	0.613137	-0.357059	LOC220729	NR_003266	Body
cg10365889	3	197388269	0.973194	0.644946	-0.328248	0.919363	0.670914	-0.248449				chr3:197391889-197392481	N_Shelf
cg20959274	3	197405702	0.83858	0.54211	-0.296469	0.854957	0.565008	-0.289949	KIAA0226;KIAA0226	NM_014687;NM_001145642	Body;Body
cg08942682	3	197409980	0.942841	0.660308	-0.282533	0.944712	0.708311	-0.236401	KIAA0226;KIAA0226	NM_014687;NM_001145642	Body;Body
cg01328500	3	197639792	0.96687	0.657772	-0.309098	0.969952	0.690194	-0.279758	IQCG;IQCG	NM_001134435;NM_032263	Body;Body
cg02081087	3	197832709	0.780573	0.456456	-0.324117	0.745937	0.493201	-0.252737				chr3:197831806-197832760	Island
cg02881011	4	11068	0.960031	0.752212	-0.207819	0.958781	0.722482	-0.236299
cg26894523	4	107725	0.905396	0.579507	-0.325889	0.874565	0.664688	-0.209877	ZNF718	NM_001039127	Body	chr4:107146-107898	Island
cg11836119	4	206874	0.816585	0.515676	-0.30091	0.818872	0.615705	-0.203166	ZNF876P	NR_027481	Body	chr4:206377-206892	Island
cg17445145	4	330290	0.942622	0.571477	-0.371145	0.865165	0.64872	-0.216445	ZNF141	NM_003441	TSS1500	chr4:330162-332068	Island
cg07486474	4	628649	0.946283	0.679704	-0.266578	0.897716	0.649585	-0.248131	PDE6B;PDE6B	NM_000283;NM_001145291	Body;Body
cg24693053	4	682834	0.964094	0.6911	-0.272995	0.89937	0.69599	-0.20338	MFSD7	NM_032219	1stExon	chr4:682724-683079	Island
cg13956645	4	757385	0.948682	0.694456	-0.254226	0.953405	0.738264	-0.215141	PCGF3	NM_006315	Body	chr4:752029-753788	S_Shelf
cg06672737	4	778827	0.973798	0.664956	-0.308842	0.972452	0.681899	-0.290553	CPLX1	NM_006651	3'UTR	chr4:778661-780592	Island
cg04074536	4	798711	0.971923	0.706152	-0.265771	0.969724	0.749249	-0.220474	CPLX1	NM_006651	Body	chr4:798538-798984	Island
cg01385415	4	841759	0.974823	0.670832	-0.303991	0.974172	0.736634	-0.237539				chr4:841650-841870	Island
cg21250466	4	854474	0.901234	0.632746	-0.268487	0.892179	0.675704	-0.216474	GAK	NM_005255	Body
cg03307425	4	866811	0.979879	0.6847	-0.295179	0.981241	0.750879	-0.230361	GAK	NM_005255	Body	chr4:866098-866344	S_Shore
cg00584026	4	942342	0.878328	0.59303	-0.285297	0.629188	0.418575	-0.210613	TMEM175	NM_032326	Body	chr4:940613-941057	S_Shore
cg05667917	4	955089	0.662801	0.305057	-0.357744	0.777856	0.570936	-0.206919	DGKQ	NM_001347	Body	chr4:951611-952249	S_Shelf
cg05804872	4	960309	0.957985	0.704619	-0.253366	0.959481	0.750065	-0.209416	DGKQ	NM_001347	Body	chr4:960505-960836	N_Shore
cg23634348	4	967822	0.956905	0.70878	-0.248125	0.977772	0.738328	-0.239444	DGKQ	NM_001347	TSS1500	chr4:966732-968137	Island
cg08848753	4	976784	0.966895	0.704412	-0.262484	0.963312	0.759083	-0.204229	SLC26A1	NM_134425	Body	chr4:980603-981248	N_Shelf
cg16721321	4	1202696	0.944195	0.708454	-0.235742	0.934427	0.73059	-0.203837	LOC100130872-SPON2;LOC100130872	NR_033182;NR_024569	TSS200;Body	chr4:1202956-1203200	N_Shore
cg15203271	4	1203168	0.962522	0.72124	-0.241283	0.957079	0.736068	-0.22101	LOC100130872;LOC100130872-SPON2	NR_024569;NR_033182	TSS1500;TSS1500	chr4:1202956-1203200	Island
cg26894968	4	1209971	0.971981	0.755402	-0.216579	0.973881	0.751872	-0.222009	CTBP1;CTBP1	NM_001328;NM_001012614	Body;Body	chr4:1209765-1210193	Island
cg12389346	4	1215112	0.944645	0.680247	-0.264398	0.958766	0.753732	-0.205034	CTBP1;CTBP1	NM_001328;NM_001012614	Body;Body	chr4:1218943-1219718	N_Shelf
cg16249932	4	1292149	0.890032	0.573066	-0.316966	0.896612	0.651945	-0.244667	MAEA;MAEA	NM_005882;NM_001017405	Body;Body
cg26188814	4	1292205	0.975965	0.720344	-0.255621	0.976163	0.72863	-0.247533	MAEA;MAEA	NM_005882;NM_001017405	Body;Body
cg18366200	4	1318845	0.950545	0.715044	-0.235501	0.906905	0.674797	-0.232107	MAEA;MAEA	NM_005882;NM_001017405	Body;Body	chr4:1320098-1320301	N_Shore
cg11168432	4	1333422	0.968161	0.689102	-0.27906	0.959228	0.706957	-0.252271	MAEA;MAEA	NM_005882;NM_001017405	3'UTR;3'UTR	chr4:1333378-1333676	Island
cg21620606	4	1342894	0.909525	0.632623	-0.276902	0.916591	0.706402	-0.210189	KIAA1530	NM_020894	Body	chr4:1340107-1341471	S_Shore
cg27630540	4	1347166	0.968508	0.672524	-0.295983	0.973997	0.743371	-0.230626	KIAA1530	NM_020894	Body
cg20332645	4	1400869	0.940704	0.668104	-0.272599	0.953501	0.717646	-0.235855				chr4:1396291-1401730	Island
cg26411080	4	1538835	0.947237	0.711961	-0.235276	0.937934	0.735439	-0.202495				chr4:1541591-1541868	N_Shelf
cg14847236	4	1656956	0.975811	0.742757	-0.233054	0.96591	0.741103	-0.224807	FAM53A	NM_001013622	Body	chr4:1656735-1657315	Island
cg21962115	4	2065749	0.962437	0.69189	-0.270546	0.957366	0.752544	-0.204822	NAT8L	NM_178557	Body	chr4:2065542-2066398	Island
cg07042007	4	2303638	0.943999	0.709098	-0.234901	0.951563	0.73725	-0.214313	ZFYVE28	NM_020972	Body	chr4:2305514-2305793	N_Shore
cg05347334	4	2439397	0.943303	0.68423	-0.259073	0.936862	0.714847	-0.222015
cg05719181	4	2956957	0.937519	0.58127	-0.356249	0.934418	0.725006	-0.209412	NOP14	NM_003703	Body	chr4:2956706-2957325	Island
cg12214653	4	3263229	0.947349	0.645126	-0.302223	0.90837	0.676442	-0.231928	C4orf44	NM_001012982	Body
cg16371080	4	3309069	0.918453	0.661368	-0.257085	0.869275	0.619549	-0.249726				chr4:3310005-3310235	N_Shore
cg00764545	4	3318001	0.932607	0.592111	-0.340496	0.927276	0.686967	-0.240309	RGS12;RGS12	NM_198229;NM_002926	Body;Body	chr4:3318577-3319128	N_Shore
cg09654329	4	3413614	0.930898	0.680204	-0.250694	0.940184	0.733033	-0.207151	RGS12;RGS12;RGS12	NM_198229;NM_198227;NM_002926	Body;Body;Body	chr4:3414681-3415353	N_Shore
cg05275153	4	3431837	0.978071	0.711531	-0.266539	0.972861	0.758643	-0.214218	RGS12;RGS12;RGS12	NM_198229;NM_198227;NM_002926	Body;Body;Body
cg24690404	4	3507205	0.904693	0.662426	-0.242267	0.903048	0.694349	-0.2087				chr4:3510934-3511598	N_Shelf
cg02360155	4	3511597	0.98471	0.63934	-0.34537	0.984264	0.655699	-0.328565				chr4:3510934-3511598	Island
cg12359503	4	3566794	0.972604	0.678005	-0.294598	0.934212	0.716206	-0.218006				chr4:3565311-3567185	Island
cg08629836	4	3617256	0.966599	0.673013	-0.293586	0.965563	0.701911	-0.263652
cg07857119	4	3643959	0.931295	0.516287	-0.415007	0.933347	0.591129	-0.342218				chr4:3643769-3644284	Island
cg24447689	4	3644187	0.922982	0.378204	-0.544779	0.878818	0.405322	-0.473496				chr4:3643769-3644284	Island
cg04888241	4	3768458	0.780528	0.548203	-0.232325	0.916105	0.641291	-0.274814	ADRA2C	NM_000683	1stExon	chr4:3767072-3769789	Island
cg05376754	4	3825845	0.91892	0.580916	-0.338004	0.888303	0.605032	-0.283271
cg22652999	4	3897762	0.947443	0.714858	-0.232585	0.957915	0.732001	-0.225914
cg10522818	4	4228239	0.957739	0.71075	-0.246989	0.950701	0.743308	-0.207393	OTOP1	NM_177998	1stExon	chr4:4228099-4229839	Island
cg23300732	4	5053496	0.971793	0.676263	-0.29553	0.931942	0.692421	-0.23952	STK32B	NM_018401	TSS200	chr4:5053230-5054092	Island
cg22655988	4	5830138	0.698365	0.249785	-0.44858	0.798482	0.481095	-0.317387	CRMP1;CRMP1	NM_001014809;NM_001313	Body;Body
cg16942223	4	6050460	0.970806	0.719867	-0.250939	0.534471	0.319381	-0.215089	JAKMIP1	NM_001099433	Body
cg10625723	4	6235503	0.956153	0.675528	-0.280625	0.944184	0.725134	-0.21905
cg07904028	4	6328508	0.806823	0.486436	-0.320386	0.807611	0.597281	-0.210331	PPP2R2C;PPP2R2C	NM_181876;NM_020416	Body;Body
cg08789134	4	6579201	0.964574	0.702019	-0.262555	0.962694	0.74628	-0.216415	MAN2B2	NM_015274	Body	chr4:6576735-6577173	S_Shelf
cg06763706	4	7131478	0.923311	0.655248	-0.268063	0.914497	0.704312	-0.210185
cg20360416	4	7246127	0.668687	0.19801	-0.470677	0.706652	0.298738	-0.407914	SORCS2	NM_020777	Body
cg19027787	4	8108433	0.925903	0.656256	-0.269647	0.949566	0.700395	-0.249171	ABLIM2;ABLIM2;ABLIM2;ABLIM2;ABLIM2;ABLIM2;ABLIM2	NM_032432;NM_001130083;NM_001130087;NM_001130088;NM_001130084;NM_001130085;NM_001130086	Body;Body;Body;Body;Body;Body;Body
cg18608749	4	8702535	0.926312	0.670391	-0.255921	0.496081	0.277996	-0.218085
cg03869448	4	10086483	0.960626	0.691718	-0.268909	0.95851	0.737476	-0.221034	WDR1;WDR1	NM_005112;NM_017491	Body;Body
cg19604703	4	16261642	0.920962	0.672108	-0.248854	0.931681	0.681805	-0.249876				chr4:16257947-16258227	S_Shelf
cg25964067	4	17528479	0.962387	0.683453	-0.278934	0.963841	0.691187	-0.272654	CLRN2	NM_001079827	Body
cg04450456	4	17643702	0.970205	0.713289	-0.256916	0.972961	0.741267	-0.231694	FAM184B	NM_015688	Body
cg15017067	4	17643749	0.962617	0.716245	-0.246372	0.967171	0.7357	-0.23147	FAM184B	NM_015688	Body
cg04112173	4	25506681	0.92344	0.665125	-0.258316	0.881264	0.655459	-0.225804				chr4:25506581-25508076	Island
cg24168538	4	35527016	0.949481	0.717326	-0.232155	0.946156	0.733021	-0.213135
cg08581040	4	39172577	0.843479	0.487123	-0.356355	0.905507	0.574844	-0.330663				chr4:39172242-39172522	S_Shore
cg22326973	4	39771745	0.9769	0.717617	-0.259283	0.970921	0.743165	-0.227755	UBE2K;UBE2K;UBE2K	NM_001111113;NM_005339;NM_001111112	Body;Body;Body	chr4:39771679-39771944	Island
cg20464535	4	40428028	0.932485	0.662059	-0.270426	0.918055	0.59689	-0.321165	RBM47;RBM47	NM_001098634;NM_019027	Body;Body
cg01128511	4	40440442	0.92227	0.669667	-0.252604	0.922146	0.659551	-0.262595	RBM47;RBM47	NM_001098634;NM_019027	Body;Body	chr4:40439821-40440905	Island
cg18183961	4	40519094	0.888784	0.657472	-0.231312	0.932617	0.710363	-0.222254	RBM47;RBM47	NM_019027;NM_001098634	TSS1500;5'UTR
cg05779148	4	41646467	0.950608	0.482642	-0.467966	0.958686	0.544876	-0.41381	LIMCH1;LIMCH1;LIMCH1;LIMCH1;LIMCH1	NM_014988;NM_001112718;NM_001112720;NM_001112717;NM_001112719	Body;Body;Body;Body;Body	chr4:41646292-41646582	Island
cg20438306	4	41747092	0.968133	0.702808	-0.265325	0.962198	0.741053	-0.221146	PHOX2B	NM_003924	3'UTR	chr4:41747508-41747944	N_Shore
cg25585712	4	41869213	0.966532	0.678067	-0.288465	0.966921	0.717168	-0.249753				chr4:41869174-41869459	Island
cg16146177	4	41883608	0.955991	0.602262	-0.353729	0.873462	0.561988	-0.311473				chr4:41883492-41884570	Island
cg19009280	4	42154983	0.88702	0.572905	-0.314115	0.628616	0.418701	-0.209915	BEND4;BEND4	NM_207406;NM_001159547	TSS200;TSS200	chr4:42152766-42154984	Island
cg17806847	4	49289994	0.952291	0.717708	-0.234583	0.936955	0.710399	-0.226555
cg17631454	4	49308567	0.781396	0.492761	-0.288635	0.841859	0.552354	-0.289505
cg25722465	4	55991701	0.976895	0.773871	-0.203024	0.973967	0.744886	-0.229081	KDR;KDR	NM_002253;NM_002253	1stExon;5'UTR	chr4:55991402-55992171	Island
cg05754435	4	55992155	0.955091	0.725676	-0.229415	0.956365	0.725868	-0.230497	KDR	NM_002253	TSS1500	chr4:55991402-55992171	Island
cg14679653	4	56458370	0.860854	0.628954	-0.2319	0.866241	0.645287	-0.220954	PDCL2;PDCL2	NM_152401;NM_152401	5'UTR;1stExon
cg06074123	4	56660460	0.974543	0.772129	-0.202414	0.968353	0.76318	-0.205173				chr4:56659626-56660144	S_Shore
cg23884076	4	76945449	0.631021	0.412103	-0.218918	0.838646	0.619429	-0.219217	CXCL10;ART3	NM_001565;NM_001130017	TSS1500;5'UTR
cg15555527	4	80885981	0.959128	0.5201	-0.439028	0.962331	0.592277	-0.370054	ANTXR2	NM_058172	Body	chr4:80885844-80886148	Island
cg06065125	4	85402870	0.962601	0.704036	-0.258565	0.969885	0.751492	-0.218392				chr4:85402764-85403175	Island
cg24813038	4	85404026	0.959258	0.700792	-0.258466	0.938777	0.733823	-0.204954				chr4:85403830-85404524	Island
cg22869030	4	85414147	0.9639	0.637276	-0.326623	0.960719	0.694796	-0.265923				chr4:85413997-85414874	Island
cg04184019	4	85424288	0.93563	0.666324	-0.269306	0.903241	0.67442	-0.228821				chr4:85422929-85423190	S_Shore
cg17813310	4	87974092	0.910798	0.657063	-0.253734	0.929861	0.713176	-0.216685	AFF1;AFF1	NM_001166693;NM_005935	Body;Body
cg27000934	4	87993109	0.927179	0.690774	-0.236405	0.937959	0.732151	-0.205808	AFF1;AFF1	NM_001166693;NM_005935	Body;Body
cg22041682	4	89282134	0.949296	0.694552	-0.254744	0.934655	0.719841	-0.214814
cg14660125	4	89378460	0.953206	0.67213	-0.281076	0.956715	0.704261	-0.252454	HERC5	NM_016323	1stExon	chr4:89378223-89378948	Island
cg06848047	4	90757629	0.789694	0.567438	-0.222256	0.766587	0.562108	-0.204479	SNCA;SNCA;SNCA;SNCA	NM_001146055;NM_000345;NM_001146054;NM_007308	5'UTR;5'UTR;5'UTR;5'UTR	chr4:90758008-90758870	N_Shore
cg13139972	4	107957430	0.977613	0.711636	-0.265977	0.966998	0.718947	-0.24805	DKK2;DKK2	NM_014421;NM_014421	1stExon;5'UTR	chr4:107956555-107957453	Island
cg10208269	4	111508999	0.948908	0.699109	-0.249799	0.944388	0.737312	-0.207077				chr4:111508893-111509283	Island
cg23130131	4	111544299	0.959373	0.664839	-0.294534	0.936887	0.649811	-0.287076	PITX2;PITX2;PITX2	NM_153426;NM_000325;NM_153427	Body;TSS200;Body	chr4:111542062-111544464	Island
cg07037371	4	112709384	0.961237	0.73023	-0.231007	0.960347	0.667439	-0.292908
cg11027217	4	113300650	0.973691	0.716815	-0.256876	0.970421	0.710665	-0.259757	ALPK1;ALPK1	NM_025144;NM_001102406	Body;Body	chr4:113300552-113300769	Island
cg21490597	4	114293738	0.949667	0.745304	-0.204363	0.947448	0.741129	-0.206319	ANK2;ANK2;ANK2	NM_001148;NM_001127493;NM_020977	Body;Body;Body
cg21077559	4	122686319	0.965369	0.731277	-0.234093	0.969164	0.761568	-0.207596	TMEM155;TMEM155;LOC100192379	NM_152399;NM_152399;NR_024365	1stExon;5'UTR;Body	chr4:122685860-122686565	Island
cg12944006	4	122853963	0.970069	0.748616	-0.221452	0.965241	0.739747	-0.225494	TRPC3;TRPC3	NM_003305;NM_001130698	1stExon;Body	chr4:122853554-122854169	Island
cg10668096	4	123300408	0.948107	0.620047	-0.32806	0.939136	0.622734	-0.316402	ADAD1;ADAD1;ADAD1	NM_139243;NM_001159295;NM_001159285	5'UTR;TSS200;TSS200	chr4:123300407-123300805	Island
cg08374687	4	123300658	0.967642	0.756502	-0.211141	0.963543	0.748665	-0.214878	ADAD1;ADAD1;ADAD1;ADAD1;ADAD1	NM_139243;NM_001159285;NM_001159285;NM_001159295;NM_001159295	5'UTR;1stExon;5'UTR;1stExon;5'UTR	chr4:123300407-123300805	Island
cg09796800	4	128651518	0.981328	0.755302	-0.226026	0.980628	0.761022	-0.219606	SLC25A31	NM_031291	TSS200	chr4:128651419-128651977	Island
cg04382920	4	128651526	0.974949	0.757314	-0.217635	0.972797	0.740046	-0.232751	SLC25A31	NM_031291	TSS200	chr4:128651419-128651977	Island
cg07641839	4	128651532	0.974079	0.730243	-0.243837	0.967801	0.716059	-0.251743	SLC25A31	NM_031291	TSS200	chr4:128651419-128651977	Island
cg23475278	4	128651543	0.968375	0.71176	-0.256615	0.965394	0.708795	-0.256599	SLC25A31	NM_031291	TSS200	chr4:128651419-128651977	Island
cg08583895	4	132647023	0.861296	0.617526	-0.24377	0.854964	0.653484	-0.20148				chr4:132646849-132647229	Island
cg26148154	4	132665367	0.871209	0.639478	-0.231731	0.871208	0.667627	-0.203581				chr4:132666808-132667131	N_Shore
cg15268826	4	132897691	0.958951	0.642825	-0.316126	0.943432	0.685987	-0.257444				chr4:132898749-132899190	N_Shore
cg07664272	4	138774829	0.886751	0.581125	-0.305626	0.810124	0.592139	-0.217985
cg07934604	4	139010141	0.917071	0.594619	-0.322451	0.913834	0.66767	-0.246164
cg18837542	4	139610152	0.943075	0.713427	-0.229648	0.946705	0.727466	-0.219239
cg04323622	4	140225586	0.896026	0.663099	-0.232927	0.898802	0.674145	-0.224658	NAA15	NM_057175	Body	chr4:140222426-140223335	S_Shelf
cg11390378	4	147576227	0.977722	0.761604	-0.216118	0.974894	0.722571	-0.252323				chr4:147576109-147576762	Island
cg15834072	4	155411603	0.980262	0.710645	-0.269618	0.978436	0.725502	-0.252934	DCHS2;DCHS2	NM_001142552;NM_001142553	1stExon;1stExon	chr4:155410623-155413393	Island
cg22103164	4	155702409	0.947714	0.576303	-0.371412	0.9347	0.568313	-0.366387	RBM46	NM_144979	TSS200	chr4:155702340-155703328	Island
cg08282428	4	155702411	0.93493	0.424863	-0.510067	0.916856	0.434887	-0.481969	RBM46	NM_144979	TSS200	chr4:155702340-155703328	Island
cg15902621	4	159579631	0.929339	0.697246	-0.232093	0.910113	0.67791	-0.232204
cg11538516	4	170949479	0.886219	0.632145	-0.254074	0.874405	0.656396	-0.218009				chr4:170946766-170947925	S_Shore
cg13978156	4	183168121	0.956383	0.622435	-0.333948	0.966422	0.652281	-0.31414
cg22051345	4	183721183	0.972103	0.643132	-0.328971	0.972284	0.667145	-0.305139	ODZ3	NM_001080477	Body	chr4:183720658-183721739	Island
cg15429451	4	183794411	0.944299	0.682353	-0.261946	0.948034	0.714955	-0.233078
cg21633052	4	184018637	0.961837	0.699304	-0.262533	0.968015	0.711515	-0.2565	C4orf38	NR_024008	Body	chr4:184018830-184021379	N_Shore
cg05854261	4	184297631	0.86551	0.639612	-0.225899	0.830032	0.626996	-0.203035
cg08474478	4	184961323	0.949295	0.722274	-0.227021	0.930179	0.718745	-0.211434
cg19745553	4	185480871	0.950991	0.707929	-0.243062	0.936198	0.696212	-0.239986
cg01187533	4	185942746	0.916114	0.584417	-0.331697	0.783667	0.421521	-0.362145				chr4:185939222-185942747	Island
cg04101934	4	186921299	0.867547	0.608066	-0.259481	0.912037	0.666961	-0.245076
cg10553064	4	187293418	0.861702	0.526225	-0.335477	0.842093	0.556778	-0.285315				chr4:187292425-187293578	Island
cg25698236	4	187455532	0.916241	0.666758	-0.249484	0.882438	0.67833	-0.204108	MTNR1A	NM_005958	Body
cg19936614	4	187627811	0.972282	0.77183	-0.200452	0.979513	0.770523	-0.20899	FAT1	NM_005245	Body
cg20237074	4	187985452	0.939462	0.720899	-0.218563	0.935986	0.70672	-0.229266				chr4:187985216-187985473	Island
cg05230009	4	190229571	0.915972	0.708086	-0.207886	0.883976	0.666772	-0.217203				chr4:190228560-190230798	Island
cg11601664	5	55189	0.970441	0.664454	-0.305987	0.959701	0.745444	-0.214257				chr5:53111-54264	S_Shore
cg19858576	5	191806	0.890006	0.596039	-0.293967	0.878001	0.677996	-0.200005	LRRC14B	NM_001080478	1stExon	chr5:191792-192544	Island
cg22116398	5	196162	0.940221	0.60144	-0.338781	0.926681	0.721155	-0.205526				chr5:195087-195323	S_Shore
cg10537820	5	213707	0.974901	0.646527	-0.328374	0.97727	0.716106	-0.261163	CCDC127	NM_145265	Body	chr5:211678-212489	S_Shore
cg05669848	5	237993	0.966812	0.610815	-0.355998	0.957578	0.684517	-0.273061	SDHA	NM_004168	Body
cg03822746	5	257618	0.924208	0.57536	-0.348848	0.946189	0.593331	-0.352858				chr5:258801-262401	N_Shore
cg27636925	5	266909	0.979854	0.627842	-0.352013	0.974518	0.66927	-0.305248
cg22857025	5	266934	0.982518	0.69636	-0.286158	0.952357	0.692518	-0.259839
cg06799180	5	266963	0.976812	0.622435	-0.354377	0.975121	0.626157	-0.348964
cg08519949	5	309765	0.978489	0.629744	-0.348745	0.973137	0.690399	-0.282737	AHRR;PDCD6	NM_020731;NM_013232	Body;Body	chr5:309705-310136	Island
cg04023872	5	310073	0.981983	0.622488	-0.359494	0.978381	0.67659	-0.30179	AHRR;PDCD6	NM_020731;NM_013232	Body;Body	chr5:309705-310136	Island
cg01970407	5	323320	0.899579	0.602769	-0.29681	0.911769	0.693355	-0.218414	AHRR	NM_020731	Body	chr5:320788-323010	S_Shore
cg00629928	5	358741	0.890406	0.49781	-0.392597	0.905572	0.583107	-0.322465	AHRR	NM_020731	Body	chr5:356570-359526	Island
cg26076054	5	421317	0.971341	0.646595	-0.324746	0.977606	0.70079	-0.276817	AHRR	NM_020731	Body	chr5:421224-421751	Island
cg02379784	5	471326	0.946314	0.612006	-0.334308	0.952077	0.659596	-0.292481	LOC25845	NR_024158	Body	chr5:472600-474261	N_Shore
cg12437197	5	482948	0.977314	0.697078	-0.280236	0.981007	0.770096	-0.21091	SLC9A3	NM_004174	Body	chr5:481639-482225	S_Shore
cg18096398	5	500405	0.959429	0.60641	-0.353019	0.868295	0.647676	-0.220619	SLC9A3	NM_004174	Body	chr5:500388-500612	Island
cg22572362	5	501938	0.967533	0.561311	-0.406222	0.928545	0.571942	-0.356603	SLC9A3	NM_004174	Body	chr5:501835-502075	Island
cg27624327	5	510254	0.90992	0.559374	-0.350545	0.889555	0.600545	-0.28901	SLC9A3	NM_004174	Body	chr5:507745-508835	S_Shore
cg03677126	5	537349	0.963013	0.665097	-0.297916	0.967012	0.733833	-0.233179				chr5:537303-537522	Island
cg27046920	5	538702	0.974958	0.621257	-0.353701	0.956037	0.691504	-0.264533				chr5:537303-537522	S_Shore
cg24131574	5	561954	0.936142	0.627017	-0.309125	0.892169	0.68316	-0.209009				chr5:561826-565967	Island
cg08330572	5	620259	0.981107	0.685726	-0.295381	0.979723	0.768414	-0.211308	CEP72	NM_018140	Body	chr5:623167-623555	N_Shelf
cg16262034	5	628091	0.963362	0.676887	-0.286475	0.970883	0.745843	-0.22504	CEP72	NM_018140	Body
cg01125608	5	646071	0.969115	0.610275	-0.35884	0.973783	0.766337	-0.207446	CEP72	NM_018140	Body	chr5:646055-646291	Island
cg22084487	5	662614	0.966817	0.626484	-0.340333	0.968676	0.743346	-0.22533	TPPP	NM_007030	3'UTR	chr5:662283-663402	Island
cg25149516	5	667968	0.929407	0.621888	-0.30752	0.926054	0.719326	-0.206728	TPPP	NM_007030	Body	chr5:667947-668589	Island
cg03477771	5	676811	0.885062	0.607382	-0.277681	0.923275	0.718561	-0.204714	TPPP	NM_007030	Body	chr5:677813-678135	N_Shore
cg02072899	5	865605	0.967361	0.665545	-0.301815	0.958999	0.747464	-0.211535	BRD9;BRD9;BRD9	NR_027633;NM_001009877;NM_023924	Body;Body;Body	chr5:865317-865642	Island
cg05017994	5	964562	0.97596	0.714233	-0.261727	0.965493	0.764266	-0.201227
cg17947175	5	1003134	0.970511	0.688837	-0.281673	0.648358	0.356892	-0.291465				chr5:1003937-1005687	N_Shore
cg15165927	5	1033518	0.968202	0.682868	-0.285334	0.958491	0.738821	-0.21967	NKD2	NM_033120	Body
cg16997104	5	1053643	0.972131	0.718956	-0.253174	0.969072	0.758019	-0.211052	SLC12A7	NM_006598	Body	chr5:1053544-1053807	Island
cg00215425	5	1054795	0.951714	0.44068	-0.511034	0.943077	0.554728	-0.388349	SLC12A7	NM_006598	Body	chr5:1054619-1054880	Island
cg08516247	5	1060773	0.900539	0.567569	-0.332969	0.916901	0.605808	-0.311093	SLC12A7	NM_006598	Body	chr5:1060584-1060809	Island
cg10857489	5	1064245	0.937009	0.599766	-0.337243	0.932405	0.683909	-0.248497	SLC12A7	NM_006598	Body	chr5:1064132-1064468	Island
cg18196463	5	1069235	0.965898	0.647709	-0.318189	0.969445	0.696706	-0.27274	SLC12A7	NM_006598	Body	chr5:1068746-1069000	S_Shore
cg14817049	5	1074718	0.945372	0.655452	-0.28992	0.936769	0.724893	-0.211875	SLC12A7	NM_006598	Body	chr5:1073560-1074023	S_Shore
cg23998435	5	1083978	0.959065	0.654796	-0.304269	0.965561	0.731522	-0.234039	SLC12A7	NM_006598	Body	chr5:1083878-1084169	Island
cg01171355	5	1087281	0.946669	0.637268	-0.309401	0.954233	0.716745	-0.237488	SLC12A7	NM_006598	Body	chr5:1087062-1087362	Island
cg07459121	5	1092793	0.943051	0.649242	-0.293808	0.938579	0.72469	-0.213889	SLC12A7	NM_006598	Body	chr5:1093579-1093837	N_Shore
cg09900986	5	1193802	0.971024	0.649995	-0.32103	0.966346	0.682016	-0.284331				chr5:1193723-1193983	Island
cg01840128	5	1207205	0.914281	0.611681	-0.3026	0.931472	0.664629	-0.266843	SLC6A19	NM_001003841	Body	chr5:1207045-1207529	Island
cg10800865	5	1213652	0.947859	0.628576	-0.319283	0.93422	0.644512	-0.289709	SLC6A19	NM_001003841	Body	chr5:1212467-1212668	S_Shore
cg06048662	5	1216726	0.945308	0.675258	-0.27005	0.93947	0.720639	-0.218831	SLC6A19	NM_001003841	Body	chr5:1216639-1217081	Island
cg08473240	5	1227100	0.969243	0.624774	-0.344469	0.957472	0.648633	-0.308839	SLC6A18	NM_182632	Body	chr5:1226976-1227305	Island
cg11902539	5	1241183	0.922862	0.646653	-0.276209	0.899427	0.682707	-0.21672	SLC6A18	NM_182632	Body	chr5:1242444-1242664	N_Shore
cg06560300	5	1278791	0.97246	0.715444	-0.257016	0.912747	0.702127	-0.21062	TERT;TERT	NM_198255;NM_198253	Body;Body	chr5:1277467-1277713	S_Shore
cg16051228	5	1294576	0.968272	0.663513	-0.30476	0.964576	0.71186	-0.252716	TERT;TERT	NM_198255;NM_198253	Body;Body	chr5:1289275-1295970	Island
cg15121276	5	1318882	0.974762	0.698035	-0.276727	0.971158	0.769827	-0.201331	CLPTM1L	NM_030782	Body
cg08929612	5	1320685	0.975966	0.664717	-0.311249	0.976634	0.682686	-0.293948	CLPTM1L	NM_030782	Body
cg20711912	5	1326034	0.913985	0.605399	-0.308586	0.909716	0.662112	-0.247604	CLPTM1L	NM_030782	Body
cg14631690	5	1335196	0.941522	0.649323	-0.292199	0.948246	0.709465	-0.238781	CLPTM1L	NM_030782	Body	chr5:1335077-1335280	Island
cg13325231	5	1342170	0.974773	0.668101	-0.306671	0.965898	0.685567	-0.280331	CLPTM1L	NM_030782	Body	chr5:1344545-1345469	N_Shelf
cg07493874	5	1342172	0.96711	0.67151	-0.2956	0.955508	0.700556	-0.254952	CLPTM1L	NM_030782	Body	chr5:1344545-1345469	N_Shelf
cg14733637	5	1342200	0.956986	0.707225	-0.249761	0.938172	0.734644	-0.203528	CLPTM1L	NM_030782	Body	chr5:1344545-1345469	N_Shelf
cg22708635	5	1395355	0.901274	0.691442	-0.209832	0.913874	0.703599	-0.210275	SLC6A3	NM_001044	Body
cg16272981	5	1489889	0.982164	0.677833	-0.304331	0.97759	0.73243	-0.24516	LPCAT1	NM_024830	Body	chr5:1489799-1490071	Island
cg12400434	5	1491377	0.91136	0.640086	-0.271274	0.916247	0.701066	-0.215181	LPCAT1	NM_024830	Body	chr5:1489799-1490071	S_Shore
cg15200711	5	1507775	0.969245	0.72719	-0.242054	0.96675	0.744282	-0.222468	LPCAT1	NM_024830	Body
cg17265576	5	1509299	0.93405	0.62974	-0.30431	0.924337	0.629019	-0.295317	LPCAT1	NM_024830	Body
cg26993466	5	1546899	0.968819	0.706851	-0.261968	0.961046	0.691135	-0.269911
cg10880177	5	1729256	0.962296	0.743707	-0.218588	0.940346	0.722684	-0.217663				chr5:1729073-1729282	Island
cg10556472	5	1747138	0.941876	0.611345	-0.330531	0.928489	0.643202	-0.285287				chr5:1745534-1745851	S_Shore
cg19687193	5	1809712	0.950048	0.580062	-0.369986	0.959458	0.708199	-0.251258	NDUFS6	NM_004553	Body
cg16217510	5	1836793	0.861649	0.592587	-0.269061	0.858628	0.650664	-0.207964
cg06904356	5	1849983	0.978787	0.675316	-0.303471	0.949908	0.74941	-0.200498				chr5:1851342-1851564	N_Shore
cg15595755	5	1867978	0.953516	0.626531	-0.326985	0.939532	0.706989	-0.232543
cg14451382	5	1876397	0.981572	0.705944	-0.275629	0.978487	0.771041	-0.207447				chr5:1874907-1879032	Island
cg25442600	5	1888033	0.97295	0.690376	-0.282574	0.965043	0.762406	-0.202637				chr5:1881924-1887743	S_Shore
cg25090514	5	2038743	0.954725	0.615709	-0.339016	0.934809	0.655858	-0.278951				chr5:2038527-2038949	Island
cg27369096	5	2169769	0.925553	0.601558	-0.323995	0.759248	0.543715	-0.215532
cg05903444	5	2751041	0.941421	0.593652	-0.347769	0.929195	0.658487	-0.270708	IRX2;C5orf38;IRX2	NM_033267;NM_178569;NM_001134222	Body;TSS1500;Body	chr5:2748368-2757024	Island
cg18371475	5	2751550	0.972699	0.575504	-0.397195	0.955261	0.653389	-0.301872	IRX2;IRX2;C5orf38;IRX2;IRX2	NM_033267;NM_001134222;NM_178569;NM_033267;NM_001134222	1stExon;1stExon;TSS1500;5'UTR;5'UTR	chr5:2748368-2757024	Island
cg15941948	5	2751552	0.947526	0.569834	-0.377691	0.925911	0.666785	-0.259127	IRX2;IRX2;C5orf38;IRX2;IRX2	NM_033267;NM_001134222;NM_178569;NM_033267;NM_001134222	1stExon;1stExon;TSS1500;5'UTR;5'UTR	chr5:2748368-2757024	Island
cg08235864	5	2751822	0.983258	0.644472	-0.338786	0.984363	0.717761	-0.266603	IRX2;IRX2;C5orf38	NM_033267;NM_001134222;NM_178569	TSS200;TSS200;TSS1500	chr5:2748368-2757024	Island
cg08204280	5	2751839	0.968197	0.583913	-0.384284	0.966166	0.653586	-0.31258	IRX2;IRX2;C5orf38	NM_033267;NM_001134222;NM_178569	TSS200;TSS200;TSS1500	chr5:2748368-2757024	Island
cg23248357	5	2755376	0.960063	0.591035	-0.369028	0.936582	0.686469	-0.250113	C5orf38	NM_178569	3'UTR	chr5:2748368-2757024	Island
cg24953228	5	3288679	0.959662	0.59838	-0.361282	0.936543	0.703735	-0.232808
cg04008613	5	3324645	0.920169	0.606509	-0.31366	0.939083	0.71109	-0.227993				chr5:3324644-3324973	Island
cg17496661	5	3326343	0.970329	0.630515	-0.339814	0.951821	0.726968	-0.224853				chr5:3326328-3326645	Island
cg09861971	5	3536279	0.969628	0.638916	-0.330711	0.965742	0.738816	-0.226926				chr5:3535630-3536355	Island
cg18635552	5	3599719	0.945214	0.459719	-0.485495	0.938464	0.601475	-0.336989	IRX1	NM_024337	Body	chr5:3594467-3603054	Island
cg06585708	5	3602413	0.969306	0.575259	-0.394047	0.954283	0.730176	-0.224108				chr5:3594467-3603054	Island
cg13729210	5	3606561	0.958724	0.521434	-0.43729	0.951092	0.66061	-0.290482				chr5:3606488-3607135	Island
cg18275316	5	3607063	0.928621	0.573415	-0.355206	0.8962	0.6488	-0.2474				chr5:3606488-3607135	Island
cg10544510	5	3761226	0.965736	0.67133	-0.294407	0.889801	0.689735	-0.200066
cg21944740	5	4644304	0.903653	0.557367	-0.346287	0.837137	0.588573	-0.248564
cg00127167	5	5140029	0.95909	0.728948	-0.230142	0.934859	0.726757	-0.208102	ADAMTS16	NM_139056	TSS1500	chr5:5139441-5140941	Island
cg26692294	5	6449001	0.977553	0.70185	-0.275704	0.976844	0.686495	-0.290349	UBE2QL1;UBE2QL1	NM_001145161;NM_001145161	5'UTR;1stExon	chr5:6448753-6449629	Island
cg16612423	5	6491884	0.950091	0.729646	-0.220446	0.930787	0.684553	-0.246234	UBE2QL1	NM_001145161	3'UTR
cg27639457	5	11384753	0.934706	0.627564	-0.307142	0.852439	0.644815	-0.207624	CTNND2	NM_001332	Body	chr5:11384681-11385521	Island
cg26595256	5	14380529	0.870089	0.609249	-0.26084	0.909029	0.683751	-0.225278	TRIO	NM_007118	Body
cg12151443	5	14461314	0.910771	0.653181	-0.25759	0.920303	0.676328	-0.243974	TRIO	NM_007118	Body	chr5:14461130-14461463	Island
cg24780086	5	14713043	0.963085	0.700348	-0.262737	0.967544	0.753288	-0.214255	ANKH	NM_054027	Body
cg23479922	5	16179633	0.981067	0.664169	-0.316898	0.975934	0.701696	-0.274238	2014-03-11	NM_001102562	1stExon	chr5:16179064-16180420	Island
cg09017434	5	16179660	0.963909	0.6382	-0.325708	0.938121	0.656392	-0.281729	2014-03-11	NM_001102562	1stExon	chr5:16179064-16180420	Island
cg11452391	5	16180315	0.973343	0.631047	-0.342295	0.953569	0.722821	-0.230748	2014-03-11	NM_001102562	TSS1500	chr5:16179064-16180420	Island
cg09169455	5	16843340	0.851908	0.582609	-0.269299	0.82053	0.607233	-0.213296	MYO10	NM_012334	Body
cg08248003	5	17632043	0.914823	0.37494	-0.539883	0.793616	0.530484	-0.263132
cg12452792	5	17632557	0.83212	0.526673	-0.305446	0.845007	0.588418	-0.25659
cg08472341	5	17670475	0.97492	0.627672	-0.347247	0.958371	0.67694	-0.28143
cg24772760	5	26669797	0.968835	0.701595	-0.26724	0.950515	0.705525	-0.24499				chr5:26669548-26669904	Island
cg05574272	5	33938213	0.888055	0.645911	-0.242144	0.965183	0.76275	-0.202432	RXFP3	NM_016568	1stExon	chr5:33936168-33938309	Island
cg19897071	5	35991382	0.960148	0.666641	-0.293507	0.933767	0.725666	-0.208101	UGT3A1;UGT3A1	NM_152404;NM_152404	5'UTR;1stExon
cg03636188	5	36591815	0.956274	0.700142	-0.256132	0.953745	0.752032	-0.201713
cg07442479	5	37839769	0.942425	0.60779	-0.334635	0.959974	0.683918	-0.276056	GDNF;GDNF	NM_000514;NM_000514	1stExon;5'UTR	chr5:37836747-37840726	Island
cg14492800	5	37839923	0.96865	0.625704	-0.342947	0.942038	0.686508	-0.25553	GDNF	NM_000514	TSS200	chr5:37836747-37840726	Island
cg26789779	5	37839943	0.980211	0.63239	-0.347821	0.970267	0.688187	-0.28208	GDNF	NM_000514	TSS200	chr5:37836747-37840726	Island
cg09454725	5	38462493	0.936153	0.665052	-0.271101	0.935623	0.713882	-0.221741	EGFLAM;EGFLAM;EGFLAM;EGFLAM	NM_152403;NM_182801;NM_182798;NM_182799	Body;Body;Body;Body
cg15816271	5	41968459	0.958323	0.737743	-0.220581	0.941956	0.726929	-0.215026
cg07237214	5	42424604	0.832164	0.402672	-0.429492	0.804327	0.453345	-0.350982	GHR	NM_000163	5'UTR	chr5:42424338-42425047	Island
cg04159903	5	42949799	0.947672	0.669993	-0.277679	0.968521	0.763294	-0.205226				chr5:42951076-42952410	N_Shore
cg05201970	5	45696206	0.783631	0.532239	-0.251392	0.936491	0.647699	-0.288791	HCN1;HCN1	NM_021072;NM_021072	5'UTR;1stExon	chr5:45695394-45696510	Island
cg27311866	5	55033877	0.977296	0.733769	-0.243528	0.926567	0.695551	-0.231016	DDX4;DDX4;DDX4;DDX4;DDX4;DDX4	NM_001142549;NM_001166533;NM_024415;NM_001166533;NM_001142549;NM_024415	5'UTR;5'UTR;5'UTR;1stExon;1stExon;1stExon	chr5:55033694-55033993	Island
cg22751627	5	56718310	0.941666	0.561398	-0.380267	0.938434	0.668035	-0.270399
cg26078977	5	59189467	0.971419	0.755265	-0.216154	0.949846	0.749059	-0.200787	PDE4D;PDE4D;PDE4D	NM_001165899;NM_001104631;NM_001104631	Body;1stExon;5'UTR	chr5:59189046-59189894	Island
cg01781963	5	61028748	0.974623	0.661278	-0.313345	0.95852	0.676412	-0.282108
cg01019082	5	62073161	0.85404	0.629057	-0.224983	0.900719	0.69911	-0.20161	ISCA1L;ISCA1L	NM_001080540;NM_001080540	1stExon;5'UTR
cg20453394	5	63255282	0.966484	0.621086	-0.345397	0.904547	0.63162	-0.272927				chr5:63255044-63255407	Island
cg03871267	5	67483475	0.963301	0.665547	-0.297754	0.927055	0.705155	-0.221899
cg12352622	5	69803286	0.943792	0.668217	-0.275575	0.950985	0.744216	-0.206769
cg07752120	5	70746259	0.935573	0.730943	-0.20463	0.942236	0.714777	-0.227459
cg08739188	5	75377860	0.915595	0.658939	-0.256656	0.884682	0.660006	-0.224676	SV2C	NM_014979	TSS1500	chr5:75377898-75378189	N_Shore
cg11268385	5	75377922	0.974897	0.625185	-0.349712	0.897046	0.650462	-0.246583	SV2C	NM_014979	TSS1500	chr5:75377898-75378189	Island
cg24794347	5	75378102	0.932872	0.629144	-0.303728	0.921409	0.671988	-0.249422	SV2C	NM_014979	TSS1500	chr5:75377898-75378189	Island
cg13378628	5	76934693	0.920949	0.636905	-0.284044	0.897675	0.694235	-0.20344	OTP	NM_032109	TSS200	chr5:76934581-76935296	Island
cg01844539	5	77140808	0.936031	0.724836	-0.211194	0.856745	0.642698	-0.214046				chr5:77140542-77140914	Island
cg16293892	5	77142620	0.921214	0.695259	-0.225955	0.77722	0.550561	-0.226659				chr5:77140542-77140914	S_Shore
cg07595776	5	77253990	0.957908	0.720824	-0.237084	0.95702	0.735423	-0.221597				chr5:77253832-77254049	Island
cg13031251	5	77268734	0.960544	0.694961	-0.265583	0.947497	0.731723	-0.215774				chr5:77268350-77268787	Island
cg24718971	5	80256166	0.975707	0.673181	-0.302526	0.972583	0.689372	-0.283211	RASGRF2	NM_006909	TSS1500	chr5:80255904-80257006	Island
cg21483461	5	81570383	0.94297	0.690744	-0.252227	0.950228	0.738338	-0.21189	RPS23	NM_001025	3'UTR	chr5:81573833-81574295	N_Shelf
cg08797606	5	87956769	0.94425	0.605853	-0.338398	0.919167	0.640321	-0.278846	LOC645323	NR_015436	Body	chr5:87956489-87957187	Island
cg12563644	5	87956996	0.975546	0.740265	-0.235281	0.974374	0.744656	-0.229719	LOC645323	NR_015436	Body	chr5:87956489-87957187	Island
cg12325536	5	87968658	0.951267	0.719209	-0.232058	0.938383	0.73341	-0.204974	LOC645323;LOC645323;LOC645323	NR_024383;NR_015436;NR_024384	Body;Body;Body	chr5:87968635-87968907	Island
cg08455778	5	87975798	0.917575	0.636123	-0.281452	0.913186	0.60876	-0.304425	LOC645323	NR_015436	Body	chr5:87976094-87976546	N_Shore
cg06980387	5	87980882	0.968236	0.632285	-0.335951	0.968457	0.641653	-0.326804	LOC645323	NR_015436	TSS1500	chr5:87980878-87981272	Island
cg17774851	5	92929319	0.963903	0.73021	-0.233693	0.960104	0.748024	-0.212079	NR2F1	NM_005654	Body	chr5:92929268-92929489	Island
cg16527418	5	98175367	0.960176	0.567974	-0.392202	0.961031	0.664382	-0.296649
cg13667633	5	98746281	0.965128	0.666511	-0.298616	0.94227	0.657526	-0.284744
cg16280705	5	110408910	0.949636	0.675952	-0.273684	0.957963	0.756376	-0.201587	TSLP;TSLP	NM_138551;NM_033035	TSS200;Body	chr5:110408704-110409039	Island
cg08734618	5	110408916	0.948501	0.54757	-0.400931	0.953373	0.673014	-0.280359	TSLP;TSLP	NM_138551;NM_033035	TSS200;Body	chr5:110408704-110409039	Island
cg20930366	5	113698847	0.972594	0.620371	-0.352222	0.958513	0.637673	-0.32084	KCNN2	NM_021614	1stExon	chr5:113696516-113699195	Island
cg22010052	5	115298704	0.97859	0.736603	-0.241988	0.978301	0.770513	-0.207788	LVRN	NM_173800	1stExon	chr5:115298350-115299137	Island
cg17391928	5	128301230	0.956993	0.653329	-0.303664	0.887468	0.685854	-0.201614	SLC27A6;SLC27A6;SLC27A6;SLC27A6	NM_014031;NM_001017372;NM_014031;NM_001017372	5'UTR;1stExon;1stExon;5'UTR	chr5:128300800-128301329	Island
cg12939425	5	130344188	0.965207	0.714081	-0.251127	0.922215	0.711962	-0.210253
cg19734801	5	131281112	0.958498	0.638812	-0.319686	0.932416	0.707501	-0.224915				chr5:131280907-131281440	Island
cg01435564	5	132150904	0.905141	0.627653	-0.277488	0.915023	0.693071	-0.221951	ANKRD43	NM_175873	1stExon	chr5:132148854-132150918	Island
cg06900164	5	132158840	0.924903	0.609833	-0.31507	0.925485	0.654605	-0.27088	SHROOM1	NM_133456	Body	chr5:132158542-132159203	Island
cg24789467	5	132159003	0.976259	0.651734	-0.324525	0.973385	0.723519	-0.249866	SHROOM1	NM_133456	Body	chr5:132158542-132159203	Island
cg10645426	5	132391949	0.894284	0.616162	-0.278122	0.917024	0.714188	-0.202836	HSPA4	NM_002154	Body	chr5:132387100-132388369	S_Shelf
cg08705647	5	132608124	0.947626	0.590252	-0.357373	0.936698	0.590338	-0.34636	FSTL4	NM_015082	Body
cg00224174	5	133300959	0.879929	0.63813	-0.241799	0.886715	0.674509	-0.212205	C5orf15	NM_020199	Body	chr5:133303986-133304399	N_Shelf
cg22488797	5	134363324	0.965418	0.724727	-0.240692	0.968203	0.763953	-0.20425				chr5:134363092-134365146	Island
cg22827250	5	134363823	0.964441	0.699673	-0.264767	0.968613	0.696405	-0.272208	PITX1	NM_002653	3'UTR	chr5:134363092-134365146	Island
cg05171952	5	134365520	0.925001	0.566412	-0.358589	0.915784	0.636843	-0.278942	PITX1	NM_002653	Body	chr5:134366913-134367438	N_Shore
cg18443359	5	134374693	0.969	0.673548	-0.295451	0.969919	0.678148	-0.291772				chr5:134374385-134376751	Island
cg15421305	5	134385984	0.938226	0.604238	-0.333988	0.927558	0.602775	-0.324783				chr5:134385967-134386370	Island
cg24792289	5	134825895	0.974396	0.710813	-0.263582	0.978715	0.766501	-0.212214				chr5:134825398-134826496	Island
cg08587845	5	134870506	0.80756	0.517505	-0.290054	0.943685	0.604268	-0.339417	NEUROG1;NEUROG1	NM_006161;NM_006161	1stExon;3'UTR	chr5:134870740-134872051	N_Shore
cg11946503	5	134870514	0.962604	0.621004	-0.3416	0.973881	0.683195	-0.290686	NEUROG1;NEUROG1	NM_006161;NM_006161	1stExon;3'UTR	chr5:134870740-134872051	N_Shore
cg26620710	5	134880436	0.958304	0.643991	-0.314313	0.954436	0.680563	-0.273873				chr5:134879443-134879819	S_Shore
cg26664161	5	135265937	0.968503	0.681494	-0.287009	0.974909	0.76568	-0.209229	FBXL21	NM_012159	TSS200	chr5:135265848-135266517	Island
cg09054633	5	136834294	0.968079	0.688634	-0.279445	0.966498	0.753297	-0.213202	SPOCK1	NM_004598	5'UTR	chr5:136834016-136835146	Island
cg01759672	5	137593418	0.971259	0.755938	-0.215321	0.967803	0.762059	-0.205744	GFRA3	NM_001496	Body	chr5:137593335-137593584	Island
cg07389500	5	137681244	0.952057	0.679024	-0.273033	0.951344	0.745746	-0.205598	FAM53C;FAM53C	NM_016605;NM_001135647	Body;Body	chr5:137681061-137681274	Island
cg08640168	5	138273197	0.886856	0.639466	-0.24739	0.898647	0.694266	-0.204381
cg07758404	5	138928980	0.938818	0.650847	-0.287971	0.93141	0.704434	-0.226976
cg17842912	5	139060919	0.961513	0.656664	-0.304849	0.959747	0.69574	-0.264007	CXXC5	NM_016463	Body	chr5:139060555-139060934	Island
cg06905511	5	139062493	0.953982	0.665057	-0.288925	0.951275	0.746196	-0.205078	CXXC5	NM_016463	3'UTR	chr5:139060555-139060934	S_Shore
cg15168577	5	139138880	0.899481	0.620367	-0.279114	0.891935	0.647916	-0.244019				chr5:139138875-139139242	Island
cg10586082	5	139426773	0.838996	0.443394	-0.395602	0.61628	0.392561	-0.223719				chr5:139422076-139423150	S_Shelf
cg21067905	5	139524919	0.806749	0.549271	-0.257478	0.824963	0.61878	-0.206183				chr5:139525537-139526227	N_Shore
cg16143654	5	140176361	0.974889	0.648606	-0.326283	0.972441	0.680048	-0.292393	PCDHA1;PCDHA1;PCDHA2;PCDHA2	NM_031411;NM_018900;NM_031495;NM_018905	Body;Body;1stExon;1stExon	chr5:140175666-140176813	Island
cg07330212	5	140202922	0.967425	0.555981	-0.411444	0.971432	0.576479	-0.394953	PCDHA2;PCDHA1;PCDHA1;PCDHA3;PCDHA4;PCDHA5;PCDHA5	NM_018905;NM_031411;NM_018900;NM_018906;NM_018907;NM_031501;NM_018908	Body;Body;Body;Body;Body;1stExon;1stExon	chr5:140202573-140203610	Island
cg22152229	5	140208954	0.966333	0.592451	-0.373882	0.956291	0.625299	-0.330992	PCDHA6;PCDHA2;PCDHA1;PCDHA1;PCDHA6;PCDHA5;PCDHA3;PCDHA4;PCDHA6	NM_031849;NM_018905;NM_031411;NM_018900;NM_031848;NM_018908;NM_018906;NM_018907;NM_018909	1stExon;Body;Body;Body;1stExon;Body;Body;Body;1stExon	chr5:140208753-140209957	Island
cg22758238	5	140223065	0.919645	0.563928	-0.355717	0.837032	0.578339	-0.258693	PCDHA6;PCDHA2;PCDHA1;PCDHA7;PCDHA1;PCDHA8;PCDHA6;PCDHA5;PCDHA8;PCDHA3;PCDHA4	NM_031849;NM_018905;NM_031411;NM_018910;NM_018900;NM_018911;NM_018909;NM_018908;NM_031856;NM_018906;NM_018907	Body;Body;Body;Body;Body;1stExon;Body;Body;1stExon;Body;Body	chr5:140222122-140223108	Island
cg13619597	5	140256422	0.977988	0.699156	-0.278832	0.973994	0.753594	-0.2204	PCDHA7;PCDHA6;PCDHA10;PCDHA4;PCDHA11;PCDHA12;PCDHA12;PCDHA8;PCDHA1;PCDHA2;PCDHA6;PCDHA1;PCDHA9;PCDHA5;PCDHA3;PCDHA10	NM_018910;NM_018909;NM_018901;NM_018907;NM_018902;NM_018903;NM_031864;NM_018911;NM_031411;NM_018905;NM_031849;NM_018900;NM_031857;NM_018908;NM_018906;NM_031860	Body;Body;Body;Body;Body;1stExon;1stExon;Body;Body;Body;Body;Body;Body;Body;Body;Body	chr5:140256273-140257290	Island
cg12572625	5	140431039	0.962016	0.576371	-0.385645	0.885095	0.591535	-0.29356	PCDHB1;PCDHB1	NM_013340;NM_013340	1stExon;5'UTR
cg06883126	5	140457585	0.955913	0.694264	-0.261649	0.942088	0.66737	-0.274718
cg15389068	5	140475049	0.963438	0.669686	-0.293752	0.89332	0.497748	-0.395573	PCDHB2	NM_018936	1stExon	chr5:140475599-140476607	N_Shore
cg01862688	5	140480872	0.97479	0.729817	-0.244973	0.962807	0.751119	-0.211688	PCDHB3	NM_018937	1stExon	chr5:140481546-140482460	N_Shore
cg07129523	5	140501403	0.939513	0.731418	-0.208095	0.820129	0.588159	-0.231969	PCDHB4	NM_018938	TSS200	chr5:140502890-140503804	N_Shore
cg01097725	5	140503221	0.953102	0.580758	-0.372344	0.893025	0.607225	-0.285801	PCDHB4	NM_018938	1stExon	chr5:140502890-140503804	Island
cg22793065	5	140503531	0.928916	0.590357	-0.338558	0.883137	0.634227	-0.248911	PCDHB4	NM_018938	1stExon	chr5:140502890-140503804	Island
cg26394771	5	140531420	0.941124	0.636454	-0.30467	0.895342	0.648146	-0.247195	PCDHB6	NM_018939	1stExon	chr5:140531157-140532017	Island
cg27069422	5	140531474	0.934538	0.646203	-0.288335	0.899259	0.65762	-0.241639	PCDHB6	NM_018939	1stExon	chr5:140531157-140532017	Island
cg15717258	5	140537705	0.986679	0.640113	-0.346566	0.8952	0.618816	-0.276384	PCDHB17	NR_001280	Body	chr5:140536896-140537766	Island
cg17785250	5	140554081	0.980982	0.664417	-0.316565	0.953852	0.696659	-0.257193	PCDHB7	NM_018940	1stExon	chr5:140553681-140554637	Island
cg27022678	5	140563942	0.966449	0.671143	-0.295306	0.918409	0.689018	-0.229391	PCDHB16	NM_020957	1stExon	chr5:140563510-140564361	Island
cg26991571	5	140568535	0.949021	0.651374	-0.297647	0.921082	0.655261	-0.265821	PCDHB9	NM_019119	1stExon	chr5:140568216-140569118	Island
cg20649716	5	140573721	0.956567	0.573962	-0.382606	0.881709	0.586335	-0.295374	PCDHB10	NM_018930	1stExon	chr5:140573423-140574316	Island
cg07475957	5	140590251	0.973052	0.628323	-0.344728	0.910322	0.67271	-0.237613	PCDHB12	NM_018932	1stExon	chr5:140589744-140590657	Island
cg23497306	5	140626788	0.941331	0.627413	-0.313917	0.860744	0.643233	-0.217512	PCDHB15	NM_018935	1stExon	chr5:140626444-140627373	Island
cg07039560	5	140683681	0.934095	0.650931	-0.283164	0.913137	0.708646	-0.204491	SLC25A2	NM_031947	TSS200	chr5:140683195-140683773	Island
cg22748470	5	140683946	0.845682	0.575525	-0.270157	0.849538	0.640544	-0.208994	SLC25A2	NM_031947	TSS1500	chr5:140683195-140683773	S_Shore
cg17614939	5	140720426	0.948513	0.574498	-0.374015	0.872105	0.595258	-0.276847	PCDHGA2;PCDHGA1;PCDHGA2	NM_032009;NM_018912;NM_018915	1stExon;Body;1stExon	chr5:140720138-140720829	Island
cg23159693	5	140725696	0.90883	0.624955	-0.283875	0.866563	0.654096	-0.212467	PCDHGA2;PCDHGA3;PCDHGA3;PCDHGA1	NM_018915;NM_018916;NM_032011;NM_018912	Body;1stExon;1stExon;Body	chr5:140725051-140725891	Island
cg24996161	5	140735397	0.970684	0.69955	-0.271134	0.879117	0.668122	-0.210996	PCDHGA2;PCDHGA4;PCDHGA1;PCDHGB1;PCDHGA3;PCDHGA4	NM_018915;NM_018917;NM_018912;NM_018922;NM_018916;NM_032053	Body;1stExon;Body;Body;Body;1stExon	chr5:140736821-140737058	N_Shore
cg15672768	5	140741220	0.988417	0.728103	-0.260314	0.939732	0.733023	-0.206709	PCDHGA4;PCDHGA2;PCDHGB2;PCDHGA1;PCDHGB1;PCDHGA3;PCDHGB2	NM_018917;NM_018915;NM_018923;NM_018912;NM_018922;NM_018916;NM_032096	Body;Body;1stExon;Body;Body;Body;1stExon	chr5:140741174-140741738	Island
cg16435923	5	140744155	0.949796	0.740652	-0.209145	0.940202	0.733286	-0.206917	PCDHGA4;PCDHGA2;PCDHGA5;PCDHGB2;PCDHGA1;PCDHGB1;PCDHGA3;PCDHGA5	NM_018917;NM_018915;NM_032054;NM_018923;NM_018912;NM_018922;NM_018916;NM_018918	Body;Body;1stExon;Body;Body;Body;Body;1stExon	chr5:140743961-140744642	Island
cg22087053	5	140751506	0.969839	0.553301	-0.416538	0.944884	0.581525	-0.363359	PCDHGA4;PCDHGB3;PCDHGA1;PCDHGA5;PCDHGB1;PCDHGA3;PCDHGB3;PCDHGA2;PCDHGB2	NM_018917;NM_018924;NM_018912;NM_018918;NM_018922;NM_018916;NM_032097;NM_018915;NM_018923	Body;1stExon;Body;Body;Body;Body;1stExon;Body;Body	chr5:140751298-140751883	Island
cg24922090	5	140751608	0.971932	0.606276	-0.365655	0.953066	0.599227	-0.353839	PCDHGA4;PCDHGB3;PCDHGA1;PCDHGA5;PCDHGB1;PCDHGA3;PCDHGB3;PCDHGA2;PCDHGB2	NM_018917;NM_018924;NM_018912;NM_018918;NM_018922;NM_018916;NM_032097;NM_018915;NM_018923	Body;1stExon;Body;Body;Body;Body;1stExon;Body;Body	chr5:140751298-140751883	Island
cg25126698	5	140751840	0.954648	0.674153	-0.280495	0.889137	0.687992	-0.201146	PCDHGA4;PCDHGB3;PCDHGA1;PCDHGA5;PCDHGB1;PCDHGA3;PCDHGB3;PCDHGA2;PCDHGB2	NM_018917;NM_018924;NM_018912;NM_018918;NM_018922;NM_018916;NM_032097;NM_018915;NM_018923	Body;1stExon;Body;Body;Body;Body;1stExon;Body;Body	chr5:140751298-140751883	Island
cg18705909	5	140753924	0.963702	0.734101	-0.229601	0.963228	0.745162	-0.218065	PCDHGA4;PCDHGA1;PCDHGA6;PCDHGA5;PCDHGB1;PCDHGA3;PCDHGA6;PCDHGA2;PCDHGB2;PCDHGB3	NM_018917;NM_018912;NM_018919;NM_018918;NM_018922;NM_018916;NM_032086;NM_018915;NM_018923;NM_018924	Body;Body;1stExon;Body;Body;Body;1stExon;Body;Body;Body	chr5:140753654-140753952	Island
cg03831054	5	140768999	0.95745	0.559885	-0.397565	0.958456	0.59697	-0.361486	PCDHGB4;PCDHGA4;PCDHGA6;PCDHGA1;PCDHGA5;PCDHGB1;PCDHGA3;PCDHGA2;PCDHGA7;PCDHGB2;PCDHGB4;PCDHGB3	NM_032098;NM_018917;NM_018919;NM_018912;NM_018918;NM_018922;NM_018916;NM_018915;NM_018920;NM_018923;NM_003736;NM_018924	1stExon;Body;Body;Body;Body;Body;Body;Body;Body;Body;1stExon;Body	chr5:140768939-140769483	Island
cg15389519	5	140769585	0.890807	0.593475	-0.297332	0.874758	0.646298	-0.22846	PCDHGB4;PCDHGA4;PCDHGA6;PCDHGA1;PCDHGA5;PCDHGB1;PCDHGA3;PCDHGA2;PCDHGA7;PCDHGB2;PCDHGB4;PCDHGB3	NM_032098;NM_018917;NM_018919;NM_018912;NM_018918;NM_018922;NM_018916;NM_018915;NM_018920;NM_018923;NM_003736;NM_018924	1stExon;Body;Body;Body;Body;Body;Body;Body;Body;Body;1stExon;Body	chr5:140767196-140767695	S_Shore
cg11100804	5	140783173	0.970639	0.752279	-0.21836	0.954991	0.728518	-0.226473	PCDHGA4;PCDHGA6;PCDHGA1;PCDHGA8;PCDHGA5;PCDHGB1;PCDHGB4;PCDHGA3;PCDHGA2;PCDHGA9;PCDHGA7;PCDHGB2;PCDHGB5;PCDHGA9;PCDHGB3	NM_018917;NM_018919;NM_018912;NM_032088;NM_018918;NM_018922;NM_003736;NM_018916;NM_018915;NM_032089;NM_018920;NM_018923;NM_018925;NM_018921;NM_018924	Body;Body;Body;Body;Body;Body;Body;Body;Body;1stExon;Body;Body;Body;1stExon;Body	chr5:140779013-140779659	S_Shelf
cg06757405	5	140789450	0.874369	0.5989	-0.275469	0.86022	0.622692	-0.237528	PCDHGA4;PCDHGA9;PCDHGA1;PCDHGB1;PCDHGB6;PCDHGB6;PCDHGB3;PCDHGA6;PCDHGA8;PCDHGA5;PCDHGB4;PCDHGA3;PCDHGA2;PCDHGB2;PCDHGA7;PCDHGB5	NM_018917;NM_018921;NM_018912;NM_018922;NM_032100;NM_018926;NM_018924;NM_018919;NM_032088;NM_018918;NM_003736;NM_018916;NM_018915;NM_018923;NM_018920;NM_018925	Body;Body;Body;Body;1stExon;1stExon;Body;Body;Body;Body;Body;Body;Body;Body;Body;Body	chr5:140789094-140789762	Island
cg08854987	5	140789708	0.971435	0.677185	-0.294249	0.96332	0.707734	-0.255586	PCDHGA4;PCDHGA9;PCDHGA1;PCDHGB1;PCDHGB6;PCDHGB6;PCDHGB3;PCDHGA6;PCDHGA8;PCDHGA5;PCDHGB4;PCDHGA3;PCDHGA2;PCDHGB2;PCDHGA7;PCDHGB5	NM_018917;NM_018921;NM_018912;NM_018922;NM_032100;NM_018926;NM_018924;NM_018919;NM_032088;NM_018918;NM_003736;NM_018916;NM_018915;NM_018923;NM_018920;NM_018925	Body;Body;Body;Body;1stExon;1stExon;Body;Body;Body;Body;Body;Body;Body;Body;Body;Body	chr5:140789094-140789762	Island
cg18297751	5	140798971	0.966256	0.580974	-0.385282	0.943472	0.605082	-0.33839	PCDHGA4;PCDHGA9;PCDHGA1;PCDHGB1;PCDHGB7;PCDHGB6;PCDHGB3;PCDHGA6;PCDHGA8;PCDHGA10;PCDHGA5;PCDHGB4;PCDHGB7;PCDHGA3;PCDHGA2;PCDHGB2;PCDHGA7;PCDHGB5	NM_018917;NM_018921;NM_018912;NM_018922;NM_018927;NM_018926;NM_018924;NM_018919;NM_032088;NM_018913;NM_018918;NM_003736;NM_032101;NM_018916;NM_018915;NM_018923;NM_018920;NM_018925	Body;Body;Body;Body;1stExon;Body;Body;Body;Body;Body;Body;Body;1stExon;Body;Body;Body;Body;Body	chr5:140798757-140799359	Island
cg27630202	5	140799305	0.972958	0.655257	-0.317701	0.945744	0.691249	-0.254496	PCDHGA4;PCDHGA9;PCDHGA1;PCDHGB1;PCDHGB7;PCDHGB6;PCDHGA11;PCDHGB3;PCDHGA6;PCDHGA8;PCDHGA10;PCDHGA5;PCDHGB7;PCDHGB4;PCDHGA3;PCDHGA2;PCDHGA11;PCDHGA11;PCDHGA7;PCDHGB2;PCDHGB5	NM_018917;NM_018921;NM_018912;NM_018922;NM_018927;NM_018926;NM_032092;NM_018924;NM_018919;NM_032088;NM_018913;NM_018918;NM_032101;NM_003736;NM_018916;NM_018915;NM_032091;NM_018914;NM_018920;NM_018923;NM_018925	Body;Body;Body;Body;1stExon;Body;TSS1500;Body;Body;Body;Body;Body;1stExon;Body;Body;Body;TSS1500;TSS1500;Body;Body;Body	chr5:140798757-140799359	Island
cg05870739	5	140800586	0.869058	0.628244	-0.240814	0.861595	0.648981	-0.212614	PCDHGA4;PCDHGA9;PCDHGA1;PCDHGB1;PCDHGB6;PCDHGA11;PCDHGA11;PCDHGA11;PCDHGB3;PCDHGA11;PCDHGB7;PCDHGA6;PCDHGA8;PCDHGA11;PCDHGA10;PCDHGA5;PCDHGB4;PCDHGA3;PCDHGA11;PCDHGA2;PCDHGA7;PCDHGB2;PCDHGB5	NM_018917;NM_018921;NM_018912;NM_018922;NM_018926;NM_032091;NM_032092;NM_018914;NM_018924;NM_018914;NM_018927;NM_018919;NM_032088;NM_032091;NM_018913;NM_018918;NM_003736;NM_018916;NM_032092;NM_018915;NM_018920;NM_018923;NM_018925	Body;Body;Body;Body;Body;5'UTR;5'UTR;5'UTR;Body;1stExon;Body;Body;Body;1stExon;Body;Body;Body;Body;1stExon;Body;Body;Body;Body	chr5:140800760-140801072	N_Shore
cg21928406	5	140802669	0.983052	0.738087	-0.244965	0.974008	0.761047	-0.21296	PCDHGA4;PCDHGA9;PCDHGA1;PCDHGB1;PCDHGB6;PCDHGB3;PCDHGA11;PCDHGB7;PCDHGA6;PCDHGA8;PCDHGA11;PCDHGA10;PCDHGA5;PCDHGB4;PCDHGA3;PCDHGA11;PCDHGA2;PCDHGB2;PCDHGA7;PCDHGB5	NM_018917;NM_018921;NM_018912;NM_018922;NM_018926;NM_018924;NM_018914;NM_018927;NM_018919;NM_032088;NM_032091;NM_018913;NM_018918;NM_003736;NM_018916;NM_032092;NM_018915;NM_018923;NM_018920;NM_018925	Body;Body;Body;Body;Body;Body;1stExon;Body;Body;Body;1stExon;Body;Body;Body;Body;1stExon;Body;Body;Body;Body	chr5:140802399-140802832	Island
cg18439861	5	140807423	0.96574	0.666323	-0.299417	0.953283	0.677275	-0.276008	PCDHGA4;PCDHGA11;PCDHGA11;PCDHGA9;PCDHGA1;PCDHGB1;PCDHGB8P;PCDHGB6;PCDHGB3;PCDHGB7;PCDHGA6;PCDHGA8;PCDHGA10;PCDHGA5;PCDHGB4;PCDHGA3;PCDHGA2;PCDHGB2;PCDHGA7;PCDHGB5	NM_018917;NM_032092;NM_018914;NM_018921;NM_018912;NM_018922;NR_001297;NM_018926;NM_018924;NM_018927;NM_018919;NM_032088;NM_018913;NM_018918;NM_003736;NM_018916;NM_018915;NM_018923;NM_018920;NM_018925	Body;Body;Body;Body;Body;Body;Body;Body;Body;Body;Body;Body;Body;Body;Body;Body;Body;Body;Body;Body	chr5:140807339-140807788	Island
cg12972081	5	140807490	0.955673	0.620735	-0.334937	0.913861	0.638793	-0.275068	PCDHGA4;PCDHGA11;PCDHGA11;PCDHGA9;PCDHGA1;PCDHGB1;PCDHGB8P;PCDHGB6;PCDHGB3;PCDHGB7;PCDHGA6;PCDHGA8;PCDHGA10;PCDHGA5;PCDHGB4;PCDHGA3;PCDHGA2;PCDHGB2;PCDHGA7;PCDHGB5	NM_018917;NM_032092;NM_018914;NM_018921;NM_018912;NM_018922;NR_001297;NM_018926;NM_018924;NM_018927;NM_018919;NM_032088;NM_018913;NM_018918;NM_003736;NM_018916;NM_018915;NM_018923;NM_018920;NM_018925	Body;Body;Body;Body;Body;Body;Body;Body;Body;Body;Body;Body;Body;Body;Body;Body;Body;Body;Body;Body	chr5:140807339-140807788	Island
cg13023584	5	140821425	0.975063	0.704648	-0.270415	0.963025	0.724871	-0.238154	PCDHGA4;PCDHGA12;PCDHGA11;PCDHGA11;PCDHGA9;PCDHGA1;PCDHGB1;PCDHGB6;PCDHGB3;PCDHGB7;PCDHGA6;PCDHGA8;PCDHGA10;PCDHGA5;PCDHGB4;PCDHGA3;PCDHGA2;PCDHGB2;PCDHGA7;PCDHGB5	NM_018917;NM_003735;NM_032092;NM_018914;NM_018921;NM_018912;NM_018922;NM_018926;NM_018924;NM_018927;NM_018919;NM_032088;NM_018913;NM_018918;NM_003736;NM_018916;NM_018915;NM_018923;NM_018920;NM_018925	Body;Body;Body;Body;Body;Body;Body;Body;Body;Body;Body;Body;Body;Body;Body;Body;Body;Body;Body;Body	chr5:140821228-140821688	Island
cg09121720	5	141027935	0.939849	0.649743	-0.290106	0.93678	0.696869	-0.239911	FCHSD1	NM_033449	Body	chr5:141030918-141031177	N_Shelf
cg23243857	5	142001185	0.879624	0.625123	-0.254501	0.901839	0.69569	-0.206148	FGF1;FGF1;FGF1;FGF1;FGF1;FGF1;FGF1	NM_000800;NM_033136;NM_001144935;NM_001144934;NR_026696;NR_026695;NM_001144892	5'UTR;5'UTR;5'UTR;5'UTR;Body;Body;TSS1500
cg27315555	5	142211162	0.898558	0.633901	-0.264657	0.910242	0.709754	-0.200488	ARHGAP26;ARHGAP26	NM_015071;NM_001135608	Body;Body
cg04173992	5	149520651	0.896145	0.657101	-0.239044	0.897032	0.687588	-0.209444	PDGFRB	NM_002609	5'UTR
cg16843423	5	149569501	0.91954	0.569178	-0.350362	0.848748	0.61358	-0.235169	SLC6A7	NM_014228	TSS200	chr5:149569592-149569945	N_Shore
cg11716665	5	149569601	0.913222	0.587526	-0.325696	0.927192	0.650581	-0.276612	SLC6A7;SLC6A7	NM_014228;NM_014228	5'UTR;1stExon	chr5:149569592-149569945	Island
cg02613713	5	149677228	0.960282	0.655816	-0.304466	0.948508	0.703458	-0.24505	ARSI	NM_001012301	Body	chr5:149676978-149677751	Island
cg18416096	5	150029342	0.926884	0.711193	-0.215691	0.945479	0.721897	-0.223582	SYNPO;SYNPO;SYNPO;SYNPO	NM_001166208;NM_001109974;NM_007286;NM_001166209	Body;Body;Body;Body	chr5:150028945-150029457	Island
cg15996534	5	150325954	0.969428	0.709169	-0.260259	0.910854	0.690566	-0.220288	LOC134466	NR_026867	Body	chr5:150325904-150326194	Island
cg25587069	5	151066484	0.953991	0.640124	-0.313868	0.937243	0.7236	-0.213643	SPARC;SPARC	NM_003118;NM_003118	1stExon;5'UTR
cg06564388	5	153855257	0.979644	0.730492	-0.249152	0.970849	0.741527	-0.229321	HAND1	NM_004821	3'UTR	chr5:153855190-153856128	Island
cg23468002	5	158532401	0.979545	0.757907	-0.221638	0.970144	0.741697	-0.228447				chr5:158532294-158532502	Island
cg17721879	5	158532473	0.968938	0.697514	-0.271424	0.959139	0.715091	-0.244048				chr5:158532294-158532502	Island
cg13290745	5	159655866	0.944462	0.686183	-0.258279	0.882955	0.682545	-0.20041	FABP6;FABP6;FABP6	NM_001445;NM_001130958;NM_001040442	TSS1500;Body;Body
cg08560074	5	169532686	0.933038	0.625642	-0.307396	0.954605	0.705143	-0.249462	FOXI1;FOXI1	NM_012188;NM_144769	TSS1500;TSS1500	chr5:169533080-169533534	N_Shore
cg00982641	5	169659845	0.967142	0.667179	-0.299964	0.947346	0.71507	-0.232277	C5orf58	NM_001102609	TSS200	chr5:169659830-169660229	Island
cg18336674	5	170735264	0.963047	0.708535	-0.254512	0.956196	0.732611	-0.223585	TLX3	NM_021025	TSS1500	chr5:170735169-170739863	Island
cg26517171	5	170735347	0.953126	0.635062	-0.318064	0.959129	0.743065	-0.216064	TLX3	NM_021025	TSS1500	chr5:170735169-170739863	Island
cg18468394	5	170736021	0.951	0.59695	-0.354051	0.938578	0.707016	-0.231562	TLX3	NM_021025	TSS1500	chr5:170735169-170739863	Island
cg02676375	5	170736180	0.928303	0.65632	-0.271983	0.920983	0.697247	-0.223736	TLX3	NM_021025	TSS200	chr5:170735169-170739863	Island
cg13925890	5	170863162	0.98049	0.741787	-0.238703	0.982922	0.768282	-0.21464	FGF18	NM_003862	Body
cg16525277	5	171190008	0.933856	0.658638	-0.275218	0.926916	0.685442	-0.241474
cg25645199	5	171533681	0.976007	0.766269	-0.209737	0.977072	0.739317	-0.237755	STK10	NM_005990	Body
cg01974195	5	171766747	0.973776	0.713693	-0.260082	0.970371	0.758804	-0.211568	SH3PXD2B	NM_001017995	Body	chr5:171766422-171766826	Island
cg11624524	5	172097289	0.969805	0.739473	-0.230332	0.964305	0.721656	-0.242649	NEURL1B	NM_001142651	Body	chr5:172096731-172097386	Island
cg06933824	5	172110579	0.951743	0.670751	-0.280992	0.959876	0.676374	-0.283501	NEURL1B	NM_001142651	Body	chr5:172110282-172111166	Island
cg25916711	5	172660080	0.966012	0.696117	-0.269894	0.964157	0.724373	-0.239784	NKX2-5;NKX2-5;NKX2-5	NM_001166175;NM_004387;NM_001166176	3'UTR;Body;3'UTR	chr5:172659049-172660277	Island
cg05469346	5	174115696	0.971736	0.729181	-0.242555	0.849695	0.641946	-0.207749
cg09472928	5	175393743	0.885359	0.616895	-0.268464	0.896201	0.678226	-0.217975	THOC3	NM_032361	Body	chr5:175394926-175395383	N_Shore
cg11840968	5	176167283	0.921978	0.532395	-0.389583	0.776585	0.526197	-0.250389				chr5:176170244-176170796	N_Shelf
cg11130778	5	176296658	0.983885	0.721165	-0.26272	0.978527	0.728312	-0.250215	UNC5A	NM_133369	Body	chr5:176296541-176296933	Island
cg19731612	5	176559334	0.983683	0.777032	-0.206651	0.9824	0.776858	-0.205541	NSD1;NSD1	NM_022455;NM_172349	TSS1500;TSS1500	chr5:176558852-176561652	Island
cg21066290	5	176757391	0.959182	0.73225	-0.226932	0.961569	0.757647	-0.203922				chr5:176759071-176759361	N_Shore
cg20952452	5	176764419	0.976545	0.713234	-0.263312	0.978086	0.743525	-0.234562	LMAN2	NM_006816	Body	chr5:176764115-176764542	Island
cg05970014	5	176863164	0.967121	0.685532	-0.281589	0.972841	0.732172	-0.240669	GRK6;GRK6;GRK6	NM_001004106;NM_002082;NM_001004105	Body;Body;Body	chr5:176863062-176863266	Island
cg26900724	5	176901661	0.928358	0.681446	-0.246912	0.916788	0.703218	-0.21357	DBN1	NM_004395	TSS1500
cg22044134	5	177891151	0.920428	0.598713	-0.321715	0.810682	0.54862	-0.262062	COL23A1	NM_173465	Body
cg03654560	5	178266175	0.890058	0.577128	-0.312931	0.890199	0.648765	-0.241433
cg19761115	5	178487310	0.974217	0.696876	-0.277341	0.966515	0.729472	-0.237042	ZNF354C	NM_014594	TSS1500	chr5:178487146-178487921	Island
cg09068128	5	178781563	0.911012	0.566442	-0.34457	0.854634	0.544903	-0.309731
cg16310579	5	178808980	0.959102	0.702616	-0.256486	0.898392	0.684685	-0.213706
cg24585418	5	179059426	0.949261	0.673435	-0.275826	0.946166	0.738862	-0.207305				chr5:179059337-179059700	Island
cg17676354	5	179224836	0.956792	0.666024	-0.290768	0.957613	0.745354	-0.212258	MGAT4B;MGAT4B	NM_054013;NM_014275	3'UTR;3'UTR	chr5:179224732-179224985	Island
cg27090289	5	179290641	0.976954	0.702345	-0.274609	0.98278	0.718374	-0.264406	TBC1D9B;TBC1D9B	NM_015043;NM_198868	Body;Body
cg03575489	5	179330450	0.916846	0.6289	-0.287946	0.918901	0.682558	-0.236343	TBC1D9B;TBC1D9B	NM_015043;NM_198868	Body;Body	chr5:179334344-179335115	N_Shelf
cg19472956	5	179743769	0.971916	0.726527	-0.245389	0.968935	0.765567	-0.203368	GFPT2	NM_005110	Body	chr5:179740710-179741121	S_Shelf
cg18719563	5	180048155	0.931376	0.708288	-0.223088	0.923642	0.715508	-0.208135	FLT4;FLT4	NM_002020;NM_182925	Body;Body	chr5:180045789-180048897	Island
cg07682600	5	180076168	0.964779	0.706617	-0.258162	0.963437	0.749111	-0.214326	FLT4;FLT4	NM_002020;NM_182925	Body;Body	chr5:180075688-180076906	Island
cg01054478	5	180100963	0.95578	0.670343	-0.285437	0.950884	0.692842	-0.258042				chr5:180100700-180101209	Island
cg23949969	5	180219412	0.970637	0.698533	-0.272104	0.97394	0.721498	-0.252441	MGAT1;MGAT1;MGAT1;MGAT1;MGAT1	NM_001114618;NM_001114620;NM_002406;NM_001114617;NM_001114619	Body;Body;Body;Body;Body	chr5:180219007-180219883	Island
cg18114890	5	180219707	0.963555	0.635129	-0.328426	0.957113	0.674998	-0.282115	MGAT1;MGAT1;MGAT1;MGAT1;MGAT1	NM_001114618;NM_001114620;NM_002406;NM_001114617;NM_001114619	Body;Body;Body;Body;Body	chr5:180219007-180219883	Island
cg19850149	5	180397496	0.921289	0.708773	-0.212516	0.957131	0.739849	-0.217281				chr5:180397288-180397563	Island
cg02421985	5	180527547	0.925906	0.701725	-0.224181	0.922686	0.715719	-0.206967				chr5:180527368-180528782	Island
cg26600753	5	180622446	0.978611	0.711094	-0.267517	0.973778	0.715123	-0.258655	TRIM7;TRIM7;TRIM7;TRIM7;TRIM7	NM_203293;NM_203296;NM_203297;NM_203295;NM_203294	Body;Body;Body;Body;Body	chr5:180622178-180622658	Island
cg19566586	5	180622643	0.927581	0.657336	-0.270245	0.914532	0.702806	-0.211726	TRIM7;TRIM7;TRIM7;TRIM7;TRIM7	NM_203293;NM_203296;NM_203297;NM_203295;NM_203294	Body;Body;Body;Body;Body	chr5:180622178-180622658	Island
cg26189035	5	180661257	0.972813	0.719733	-0.25308	0.964961	0.764815	-0.200146	TRIM41;TRIM41	NM_201627;NM_033549	Body;Body	chr5:180661182-180661555	Island
cg07609108	5	180875640	0.960347	0.699842	-0.260504	0.94017	0.724028	-0.216142				chr5:180875827-180878602	N_Shore
cg06355467	5	180876284	0.92107	0.636963	-0.284107	0.862464	0.617473	-0.244992				chr5:180875827-180878602	Island
cg08411833	5	180876320	0.895243	0.524612	-0.370632	0.904432	0.522281	-0.382151				chr5:180875827-180878602	Island
cg16773355	6	224733	0.945801	0.620405	-0.325396	0.95997	0.721046	-0.238924
cg12424965	6	520807	0.847721	0.355119	-0.492602	0.860433	0.469672	-0.390761	EXOC2	NM_018303	Body	chr6:519079-521338	Island
cg01308252	6	537209	0.972425	0.757362	-0.215063	0.971434	0.756225	-0.215209	EXOC2	NM_018303	Body	chr6:537144-537522	Island
cg14063817	6	537496	0.981116	0.534866	-0.44625	0.980501	0.526524	-0.453977	EXOC2	NM_018303	Body	chr6:537144-537522	Island
cg14653814	6	589274	0.935922	0.710379	-0.225543	0.941559	0.731363	-0.210196	EXOC2	NM_018303	Body
cg19599827	6	596273	0.975234	0.651295	-0.323939	0.978878	0.713483	-0.265395	EXOC2	NM_018303	Body
cg05920998	6	656504	0.964054	0.66964	-0.294414	0.968053	0.71673	-0.251323	HUS1B;EXOC2	NM_148959;NM_018303	1stExon;5'UTR	chr6:656409-657155	Island
cg02203922	6	657011	0.917745	0.643725	-0.27402	0.91349	0.690141	-0.223349	HUS1B;EXOC2	NM_148959;NM_018303	TSS200;5'UTR	chr6:656409-657155	Island
cg13447295	6	887704	0.968182	0.707321	-0.26086	0.962025	0.746156	-0.215869				chr6:887605-887908	Island
cg21062780	6	887772	0.960259	0.664602	-0.295657	0.935243	0.712993	-0.22225				chr6:887605-887908	Island
cg16929427	6	1578078	0.965485	0.742726	-0.22276	0.959527	0.730009	-0.229518
cg10378538	6	1578324	0.824241	0.614755	-0.209487	0.866254	0.662967	-0.203287
cg17983632	6	1621930	0.912021	0.58182	-0.330201	0.932132	0.593097	-0.339035				chr6:1619093-1621094	S_Shore
cg02057688	6	2697758	0.93449	0.702188	-0.232302	0.961041	0.707478	-0.253563	MYLK4	NM_001012418	Body
cg26395813	6	2698037	0.933583	0.661281	-0.272302	0.91635	0.701592	-0.214758	MYLK4	NM_001012418	Body
cg22816218	6	3091462	0.917932	0.656296	-0.261636	0.917951	0.71492	-0.20303	RIPK1	NM_003804	Body	chr6:3090994-3094315	Island
cg06891282	6	3092795	0.977346	0.717435	-0.259911	0.983472	0.758128	-0.225344	RIPK1	NM_003804	Body	chr6:3090994-3094315	Island
cg11984911	6	3177370	0.965693	0.669398	-0.296295	0.969754	0.68704	-0.282714
cg02328921	6	3269541	0.943377	0.674289	-0.269087	0.942642	0.736964	-0.205678	SLC22A23;SLC22A23	NM_015482;NM_021945	3'UTR;3'UTR
cg03657281	6	3270030	0.929314	0.636844	-0.29247	0.944225	0.713242	-0.230983	SLC22A23;SLC22A23	NM_015482;NM_021945	3'UTR;3'UTR
cg09561029	6	3273364	0.943276	0.677409	-0.265867	0.939643	0.730343	-0.2093	SLC22A23;SLC22A23	NM_021945;NM_015482	Body;Body
cg12034847	6	3280558	0.921459	0.650633	-0.270826	0.917407	0.68247	-0.234937	SLC22A23;SLC22A23	NM_021945;NM_015482	Body;Body
cg13703737	6	3386584	0.967216	0.662339	-0.304877	0.961749	0.655639	-0.30611	SLC22A23;SLC22A23	NM_021945;NM_015482	Body;Body
cg23978473	6	3387815	0.923006	0.640242	-0.282764	0.947736	0.646642	-0.301094	SLC22A23;SLC22A23	NM_021945;NM_015482	Body;Body
cg03718241	6	3623988	0.972538	0.713411	-0.259128	0.965434	0.689565	-0.275869
cg08550317	6	3850732	0.959464	0.749411	-0.210053	0.959163	0.753221	-0.205942	FAM50B	NM_012135	Body	chr6:3849271-3851048	Island
cg26188297	6	4189258	0.934519	0.653613	-0.280906	0.939293	0.672178	-0.267115
cg00128571	6	4254857	0.902174	0.569184	-0.332989	0.841172	0.612607	-0.228566				chr6:4254856-4255309	Island
cg16878554	6	4255199	0.90156	0.594321	-0.307238	0.842084	0.629305	-0.212779				chr6:4254856-4255309	Island
cg26423041	6	4794490	0.928757	0.659339	-0.269418	0.919196	0.715043	-0.204152	CDYL;CDYL	NM_004824;NR_026590	Body;Body
cg03883502	6	5086610	0.93107	0.642348	-0.288721	0.93038	0.712819	-0.21756	PPP1R3G	NM_001145115	1stExon	chr6:5084516-5087032	Island
cg00563771	6	5110810	0.926109	0.654046	-0.272062	0.91418	0.671057	-0.243123	LYRM4;LYRM4	NM_001164841;NM_020408	3'UTR;Body
cg09555118	6	6004337	0.954797	0.633306	-0.321491	0.947277	0.652128	-0.295149	NRN1	NM_016588	Body	chr6:6002471-6005125	Island
cg07994987	6	6007769	0.970947	0.687148	-0.283799	0.951561	0.743233	-0.208329	NRN1	NM_016588	TSS200	chr6:6007387-6007797	Island
cg18097155	6	7246900	0.972416	0.547975	-0.424441	0.975071	0.542804	-0.432267	RREB1;RREB1;RREB1;RREB1	NM_001003698;NM_001003700;NM_001168344;NM_001003699	Body;Body;Body;Body	chr6:7246665-7247572	Island
cg20894884	6	7247534	0.973658	0.709215	-0.264443	0.981787	0.742183	-0.239604	RREB1;RREB1;RREB1;RREB1	NM_001003698;NM_001003700;NM_001168344;NM_001003699	Body;Body;Body;Body	chr6:7246665-7247572	Island
cg10177394	6	10385126	0.963072	0.67187	-0.291202	0.966441	0.665621	-0.30082				chr6:10384965-10385492	Island
cg00110654	6	10385489	0.925419	0.62765	-0.297768	0.939435	0.681214	-0.25822				chr6:10384965-10385492	Island
cg26149682	6	10417663	0.97326	0.719207	-0.254053	0.969452	0.754967	-0.214485	TFAP2A	NM_001042425	Body	chr6:10417384-10417842	Island
cg24286789	6	10417726	0.972138	0.710141	-0.261997	0.973823	0.731963	-0.241859	TFAP2A	NM_001042425	Body	chr6:10417384-10417842	Island
cg20148850	6	10422227	0.925022	0.639575	-0.285448	0.873938	0.667221	-0.206716				chr6:10422321-10422648	N_Shore
cg11118520	6	10491926	0.921005	0.612192	-0.308813	0.936717	0.590239	-0.346479
cg01866551	6	10745521	0.898355	0.645035	-0.253319	0.892194	0.655063	-0.23713				chr6:10747827-10748118	N_Shelf
cg22851295	6	10881949	0.959864	0.7192	-0.240664	0.948573	0.739861	-0.208712	GCM2	NM_004752	1stExon	chr6:10881846-10882051	Island
cg04843051	6	13849011	0.961223	0.699254	-0.261968	0.948449	0.713101	-0.235349
cg04505252	6	15244745	0.954942	0.715019	-0.239923	0.947724	0.740977	-0.206747				chr6:15244877-15246160	N_Shore
cg19185641	6	16347197	0.967097	0.699482	-0.267615	0.961684	0.740131	-0.221553	ATXN1;ATXN1	NM_001128164;NM_000332	5'UTR;5'UTR
cg20635821	6	18011761	0.940217	0.678328	-0.261889	0.937868	0.694455	-0.243413
cg23829584	6	20032755	0.956912	0.738006	-0.218906	0.952024	0.737164	-0.21486
cg02287436	6	26970418	0.942324	0.644929	-0.297394	0.940564	0.668003	-0.272562	C6orf41	NR_026775	Body
cg14334441	6	27235820	0.955834	0.72395	-0.231884	0.948186	0.70346	-0.244726
cg25106913	6	27648354	0.961562	0.704514	-0.257048	0.958126	0.734974	-0.223153				chr6:27647793-27648005	S_Shore
cg18694169	6	28227079	0.974138	0.660565	-0.313574	0.966411	0.699543	-0.266869	NKAPL	NM_001007531	TSS200	chr6:28226979-28227483	Island
cg10253847	6	28227085	0.982179	0.718889	-0.26329	0.979012	0.778139	-0.200873	NKAPL	NM_001007531	TSS200	chr6:28226979-28227483	Island
cg14547644	6	28411285	0.959258	0.70106	-0.258197	0.94078	0.726797	-0.213983	ZSCAN23	NM_001012455	TSS200
cg21903646	6	28447115	0.948241	0.695541	-0.2527	0.932708	0.73004	-0.202668
cg04650654	6	28505429	0.739598	0.503527	-0.236071	0.790468	0.546872	-0.243596
cg25597138	6	28511790	0.962477	0.635833	-0.326644	0.885659	0.651688	-0.23397
cg02340220	6	28602958	0.741164	0.503424	-0.23774	0.947772	0.719994	-0.227778				chr6:28602853-28603295	Island
cg09797577	6	28778226	0.969772	0.708352	-0.26142	0.957667	0.743914	-0.213754				chr6:28781857-28782302	N_Shelf
cg07009376	6	28793219	0.982379	0.732251	-0.250127	0.972944	0.725493	-0.247451
cg17571919	6	28829328	0.94866	0.701147	-0.247514	0.943749	0.740441	-0.203307				chr6:28831682-28832134	N_Shelf
cg22685807	6	28945189	0.959797	0.663714	-0.296083	0.964582	0.728298	-0.236284
cg08873424	6	28945492	0.970443	0.695488	-0.274955	0.968399	0.756417	-0.211981
cg20040488	6	28956510	0.936418	0.569126	-0.367292	0.947824	0.663149	-0.284675				chr6:28956106-28956578	Island
cg26131286	6	29521783	0.982147	0.760677	-0.22147	0.949899	0.732493	-0.217406				chr6:29521110-29521833	Island
cg21153898	6	29521788	0.980529	0.768558	-0.211972	0.949738	0.744338	-0.2054				chr6:29521110-29521833	Island
cg08041448	6	29648901	0.955033	0.603659	-0.351374	0.930346	0.643338	-0.287008
cg23325570	6	29711975	0.842462	0.57058	-0.271882	0.853866	0.639098	-0.214768	LOC285830;LOC285830	NR_026972;NR_026973	Body;Body
cg18280909	6	29723301	0.943664	0.686478	-0.257186	0.934887	0.717018	-0.21787				chr6:29720381-29721101	S_Shelf
cg12169771	6	29768248	0.951824	0.640356	-0.311468	0.939295	0.685112	-0.254183				chr6:29768025-29768332	Island
cg17929630	6	30038712	0.916986	0.616794	-0.300192	0.944725	0.685974	-0.258751	RNF39;RNF39	NM_170769;NM_025236	3'UTR;3'UTR	chr6:30038881-30039477	N_Shore
cg22184136	6	30038720	0.72787	0.526485	-0.201385	0.854783	0.638504	-0.216279	RNF39;RNF39	NM_170769;NM_025236	3'UTR;3'UTR	chr6:30038881-30039477	N_Shore
cg17968668	6	30038859	0.882846	0.621943	-0.260903	0.896298	0.6758	-0.220498	RNF39;RNF39	NM_170769;NM_025236	3'UTR;3'UTR	chr6:30038881-30039477	N_Shore
cg23712018	6	30039132	0.967184	0.644633	-0.322551	0.96853	0.67708	-0.29145	RNF39;RNF39	NM_170769;NM_025236	Body;Body	chr6:30038881-30039477	Island
cg21697794	6	30095269	0.953033	0.563178	-0.389855	0.955499	0.571144	-0.384355				chr6:30095173-30095610	Island
cg26477792	6	30095277	0.970035	0.656029	-0.314006	0.958013	0.684253	-0.273761				chr6:30095173-30095610	Island
cg06938705	6	30095281	0.95056	0.656847	-0.293712	0.942026	0.665307	-0.276719				chr6:30095173-30095610	Island
cg04768479	6	30095292	0.961492	0.631244	-0.330248	0.956624	0.653667	-0.302958				chr6:30095173-30095610	Island
cg18628732	6	30095295	0.946107	0.692529	-0.253578	0.922779	0.722677	-0.200102				chr6:30095173-30095610	Island
cg23623622	6	30139880	0.962928	0.656976	-0.305952	0.964082	0.70271	-0.261373	TRIM15	NM_033229	Body	chr6:30139718-30140263	Island
cg08858649	6	30139903	0.979001	0.710275	-0.268726	0.976498	0.76556	-0.210938	TRIM15	NM_033229	Body	chr6:30139718-30140263	Island
cg02630045	6	30303579	0.858324	0.561783	-0.296541	0.887503	0.638572	-0.248931	TRIM39;TRIM39	NM_172016;NM_021253	Body;Body
cg21686797	6	30303645	0.949684	0.626264	-0.32342	0.951456	0.68089	-0.270566	TRIM39;TRIM39	NM_172016;NM_021253	Body;Body
cg11911648	6	30418902	0.923812	0.579789	-0.344023	0.927339	0.629789	-0.29755				chr6:30418844-30419630	Island
cg27572120	6	30419551	0.960354	0.701521	-0.258833	0.95393	0.73303	-0.2209				chr6:30418844-30419630	Island
cg01287833	6	31113026	0.931434	0.699384	-0.23205	0.928521	0.724297	-0.204224	CCHCR1;CCHCR1;CCHCR1	NM_001105563;NM_019052;NM_001105564	Body;Body;Body
cg17931227	6	31148370	0.974326	0.688848	-0.285477	0.97275	0.741188	-0.231562				chr6:31148369-31148577	Island
cg09966112	6	31636422	0.963526	0.748545	-0.214981	0.957157	0.757068	-0.20009	CSNK2B	NM_001320	Body	chr6:31632815-31634093	S_Shelf
cg19008099	6	31696317	0.964008	0.752868	-0.211139	0.964959	0.742151	-0.222808	DDAH2	NM_013974	Body	chr6:31695894-31698245	Island
cg12053296	6	31746808	0.961701	0.748865	-0.212836	0.964088	0.763313	-0.200775	VARS	NM_006295	Body
cg23868757	6	31747257	0.9688	0.741881	-0.226918	0.970589	0.730388	-0.240201	VARS	NM_006295	Body
cg02867242	6	31832445	0.981201	0.776438	-0.204763	0.981403	0.771269	-0.210134	SLC44A4	NM_025257	Body	chr6:31830299-31830948	S_Shore
cg09298971	6	31846249	0.887739	0.670936	-0.216803	0.889248	0.669682	-0.219566	SLC44A4	NM_025257	Body
cg10917426	6	31867698	0.978521	0.711402	-0.26712	0.97688	0.711362	-0.265518	ZBTB12	NM_181842	3'UTR	chr6:31867691-31867957	Island
cg08975528	6	31867700	0.966412	0.714705	-0.251707	0.962053	0.711936	-0.250117	ZBTB12	NM_181842	3'UTR	chr6:31867691-31867957	Island
cg16463880	6	31867707	0.980755	0.734144	-0.246611	0.976323	0.706815	-0.269508	ZBTB12	NM_181842	Body	chr6:31867691-31867957	Island
cg06636203	6	31867788	0.982663	0.727704	-0.254958	0.9833	0.707769	-0.275531	ZBTB12	NM_181842	Body	chr6:31867691-31867957	Island
cg09788778	6	31867822	0.973758	0.743446	-0.230312	0.974492	0.739673	-0.234819	ZBTB12	NM_181842	Body	chr6:31867691-31867957	Island
cg24271566	6	31936481	0.953819	0.733192	-0.220627	0.954026	0.723275	-0.230751	SKIV2L	NM_006929	Body	chr6:31939730-31940559	N_Shelf
cg10674805	6	31937437	0.974704	0.770643	-0.204061	0.973191	0.766641	-0.206549	SKIV2L	NM_006929	Body	chr6:31939730-31940559	N_Shelf
cg06819251	6	31977599	0.938924	0.69949	-0.239434	0.916454	0.663269	-0.253185	TNXB;TNXA	NM_032470;NR_001284	Body;Body
cg23776522	6	32010333	0.952446	0.698077	-0.254369	0.921503	0.695283	-0.226219	TNXB;TNXB	NM_032470;NM_019105	Body;Body
cg05436760	6	32149143	0.950049	0.686439	-0.26361	0.940542	0.735936	-0.204606	AGER;AGER	NM_172197;NM_001136	Body;Body
cg14812313	6	32797268	0.97766	0.703332	-0.274328	0.974419	0.751451	-0.222968	TAP2;TAP2	NM_000544;NM_018833	Body;Body
cg03363904	6	32802655	0.918083	0.665688	-0.252395	0.925021	0.715692	-0.209329	TAP2;TAP2	NM_000544;NM_018833	Body;Body	chr6:32806284-32806669	N_Shelf
cg08358188	6	32802958	0.928864	0.699527	-0.229337	0.934222	0.72769	-0.206532	TAP2;TAP2	NM_000544;NM_018833	Body;Body	chr6:32806284-32806669	N_Shelf
cg25655336	6	32803488	0.954204	0.69097	-0.263234	0.952447	0.751174	-0.201274	TAP2;TAP2	NM_000544;NM_018833	Body;Body	chr6:32806284-32806669	N_Shelf
cg01607625	6	32847830	0.938269	0.680584	-0.257685	0.93909	0.714792	-0.224298	PPP1R2P1	NR_027771	Body	chr6:32847498-32847846	Island
cg11813940	6	32947013	0.957191	0.679618	-0.277573	0.958577	0.726996	-0.231582	BRD2;BRD2	NM_001113182;NM_005104	Body;Body
cg02958551	6	32975700	0.930097	0.587842	-0.342255	0.869201	0.588351	-0.280851	HLA-DOA	NM_002119	Body	chr6:32975684-32975926	Island
cg00067032	6	32975816	0.87556	0.571894	-0.303666	0.816371	0.598966	-0.217405	HLA-DOA	NM_002119	Body	chr6:32975684-32975926	Island
cg18477188	6	32975885	0.976009	0.66204	-0.31397	0.925613	0.694284	-0.231329	HLA-DOA	NM_002119	Body	chr6:32975684-32975926	Island
cg10978034	6	33129988	0.86633	0.5462	-0.32013	0.879079	0.615664	-0.263415				chr6:33129291-33129718	S_Shore
cg25472257	6	33163566	0.882097	0.594935	-0.287162	0.879037	0.65367	-0.225366	RXRB	NM_021976	Body	chr6:33159991-33160263	S_Shelf
cg03653137	6	33263805	0.961904	0.659837	-0.302066	0.966231	0.699444	-0.266787	RGL2;RGL2	NR_028387;NM_004761	Body;Body	chr6:33266302-33267582	N_Shelf
cg14199833	6	33288964	0.98095	0.704675	-0.276275	0.981048	0.729635	-0.251413	DAXX;DAXX;DAXX;DAXX	NM_001141969;NR_024517;NM_001350;NM_001141970	Body;Body;Body;Body	chr6:33288733-33289008	Island
cg09040034	6	33362567	0.934444	0.674671	-0.259774	0.928211	0.71246	-0.215751	KIFC1	NM_002263	Body	chr6:33359097-33359975	S_Shelf
cg03593812	6	33382862	0.956565	0.71923	-0.237335	0.962104	0.747363	-0.214741	PHF1;PHF1;PHF1	NR_027692;NM_002636;NM_024165	Body;Body;Body	chr6:33385678-33386262	N_Shelf
cg03139255	6	33383093	0.942021	0.642445	-0.299577	0.909279	0.671185	-0.238094	PHF1;PHF1;PHF1	NR_027692;NM_002636;NM_024165	Body;Body;Body	chr6:33385678-33386262	N_Shelf
cg04329454	6	33561099	0.981689	0.745555	-0.236134	0.978054	0.74458	-0.233474	C6orf227	NR_027908	Body	chr6:33560892-33561189	Island
cg19162300	6	33860869	0.862434	0.594175	-0.268259	0.7299	0.496696	-0.233204
cg12319871	6	34489552	0.972485	0.720388	-0.252097	0.975062	0.747006	-0.228056	PACSIN1	NM_020804	5'UTR
cg21646955	6	35108921	0.974018	0.657932	-0.316086	0.976838	0.692847	-0.283991	TCP11;TCP11	NM_001093728;NM_018679	Body;5'UTR	chr6:35108801-35109499	Island
cg22407458	6	35109121	0.962019	0.748292	-0.213727	0.967136	0.755573	-0.211563	TCP11;TCP11;TCP11;TCP11	NM_001093728;NM_001093728;NM_018679;NM_018679	5'UTR;1stExon;5'UTR;1stExon	chr6:35108801-35109499	Island
cg25299750	6	35109124	0.952144	0.68246	-0.269685	0.957898	0.697189	-0.260709	TCP11;TCP11;TCP11;TCP11	NM_001093728;NM_001093728;NM_018679;NM_018679	5'UTR;1stExon;5'UTR;1stExon	chr6:35108801-35109499	Island
cg01668653	6	35733710	0.93294	0.664881	-0.268059	0.911201	0.639386	-0.271815				chr6:35733589-35733825	Island
cg15634980	6	36253026	0.931422	0.715604	-0.215818	0.928209	0.708403	-0.219806	PNPLA1;PNPLA1;PNPLA1	NM_173676;NM_001145717;NM_001145716	5'UTR;Body;5'UTR
cg09556447	6	36927100	0.948199	0.660235	-0.287964	0.918928	0.692146	-0.226781	PI16	NM_153370	Body	chr6:36926928-36927262	Island
cg24148817	6	37461033	0.94976	0.665138	-0.284622	0.962312	0.685326	-0.276986	C6orf129	NM_138493	Body
cg16332927	6	37461350	0.959579	0.686459	-0.27312	0.959049	0.71001	-0.249039	C6orf129	NM_138493	Body
cg16615154	6	40567553	0.979415	0.636461	-0.342954	0.955772	0.677808	-0.277964				chr6:40567266-40567580	Island
cg25110423	6	41068646	0.962717	0.668024	-0.294693	0.961382	0.697095	-0.264287	NFYA;NFYA;LOC221442	NM_021705;NM_002505;NR_026938	3'UTR;3'UTR;TSS200	chr6:41068475-41069343	Island
cg04346459	6	41068666	0.981883	0.655357	-0.326526	0.97888	0.717447	-0.261433	NFYA;NFYA;LOC221442	NM_021705;NM_002505;NR_026938	3'UTR;3'UTR;TSS200	chr6:41068475-41069343	Island
cg14714046	6	41341654	0.97351	0.671166	-0.302343	0.964295	0.720016	-0.244278				chr6:41340667-41342543	Island
cg03431741	6	41528502	0.974044	0.716235	-0.257809	0.971364	0.764668	-0.206696	FOXP4;FOXP4;FOXP4	NM_001012427;NM_138457;NM_001012426	5'UTR;5'UTR;5'UTR	chr6:41528266-41528900	Island
cg18912520	6	41528623	0.963334	0.698054	-0.26528	0.962822	0.759201	-0.203621	FOXP4;FOXP4;FOXP4	NM_001012427;NM_138457;NM_001012426	5'UTR;5'UTR;5'UTR	chr6:41528266-41528900	Island
cg20847580	6	41528750	0.973588	0.684873	-0.288716	0.97587	0.774587	-0.201284	FOXP4;FOXP4;FOXP4	NM_001012427;NM_138457;NM_001012426	5'UTR;5'UTR;5'UTR	chr6:41528266-41528900	Island
cg25410010	6	41554543	0.89498	0.635395	-0.259585	0.900644	0.658162	-0.242482	FOXP4;FOXP4;FOXP4	NM_001012426;NM_001012427;NM_138457	Body;Body;Body
cg22901100	6	41774260	0.977877	0.731057	-0.24682	0.973985	0.752559	-0.221426	USP49	NM_018561	Body	chr6:41773954-41774420	Island
cg09613495	6	42145851	0.901521	0.66775	-0.23377	0.895736	0.694284	-0.201453	GUCA1A	NM_000409	Body	chr6:42145847-42146053	Island
cg08200507	6	42927281	0.929505	0.58283	-0.346676	0.924187	0.623215	-0.300972	GNMT	NM_018960	TSS1500	chr6:42928218-42928810	N_Shore
cg17773776	6	43231767	0.940131	0.630432	-0.309699	0.937862	0.64295	-0.294913	TTBK1	NM_032538	Body	chr6:43230610-43231064	S_Shore
cg11034626	6	43612756	0.930388	0.676069	-0.254319	0.933894	0.676146	-0.257748	RSPH9	NM_152732	TSS200	chr6:43612714-43613366	Island
cg20582800	6	43612764	0.945294	0.687911	-0.257382	0.934655	0.666902	-0.267753	RSPH9	NM_152732	TSS200	chr6:43612714-43613366	Island
cg24652615	6	44243304	0.942461	0.587592	-0.354869	0.948571	0.558958	-0.389613	TMEM151B	NM_001137560	Body	chr6:44243085-44244481	Island
cg13130022	6	44440494	0.929249	0.594178	-0.335072	0.928799	0.650129	-0.278669
cg18551225	6	44695536	0.92587	0.656547	-0.269323	0.930244	0.684928	-0.245316				chr6:44695194-44695403	S_Shore
cg03865944	6	47474397	0.795708	0.57757	-0.218138	0.834628	0.586593	-0.248035	CD2AP	NM_012120	Body
cg09363735	6	50808699	0.957379	0.690348	-0.267031	0.823205	0.587625	-0.23558	TFAP2B	NM_003221	Body	chr6:50810642-50810994	N_Shore
cg10679301	6	50818268	0.974409	0.624085	-0.350324	0.921173	0.667945	-0.253229				chr6:50818180-50818431	Island
cg06167524	6	56296165	0.952966	0.628642	-0.324323	0.922118	0.642406	-0.279712				chr6:56297168-56297394	N_Shore
cg10052908	6	74063522	0.950544	0.666725	-0.28382	0.93594	0.720878	-0.215062	DPPA5	NM_001025290	Body	chr6:74063519-74064471	Island
cg13090596	6	74079540	0.936983	0.636754	-0.300229	0.940193	0.706589	-0.233604	OOEP	NM_001080507	TSS200	chr6:74079389-74079723	Island
cg04016798	6	76151878	0.838117	0.546678	-0.29144	0.770273	0.561045	-0.209228	FILIP1	NM_015687	5'UTR
cg25643118	6	80657428	0.925193	0.689353	-0.23584	0.974927	0.739585	-0.235342	ELOVL4	NM_022726	TSS200	chr6:80656744-80657593	Island
cg05492839	6	80657430	0.951532	0.713397	-0.238136	0.967311	0.735015	-0.232296	ELOVL4	NM_022726	TSS200	chr6:80656744-80657593	Island
cg18417423	6	80657436	0.955191	0.700345	-0.254845	0.952489	0.709255	-0.243234	ELOVL4	NM_022726	TSS200	chr6:80656744-80657593	Island
cg08551976	6	88757703	0.960339	0.694889	-0.26545	0.955498	0.710827	-0.244671	SPACA1	NM_030960	1stExon	chr6:88757292-88757879	Island
cg10502590	6	88986780	0.922337	0.606599	-0.315738	0.893045	0.61966	-0.273385
cg22363327	6	89828097	0.955572	0.68033	-0.275242	0.953433	0.717967	-0.235466	SFRS13B	NM_080743	TSS1500	chr6:89827134-89828122	Island
cg13738144	6	100054723	0.970112	0.740997	-0.229115	0.962678	0.744699	-0.217979	PRDM13;PRDM13	NM_021620;NM_021620	1stExon;5'UTR	chr6:100054686-100054988	Island
cg14344102	6	100054817	0.940977	0.720778	-0.220199	0.884066	0.670915	-0.213151	PRDM13;PRDM13	NM_021620;NM_021620	1stExon;5'UTR	chr6:100054686-100054988	Island
cg14993283	6	100906182	0.936963	0.707797	-0.229167	0.927133	0.725106	-0.202027	SIM1	NM_005068	Body	chr6:100905952-100906686	Island
cg14712531	6	108485043	0.979124	0.721567	-0.257557	0.973142	0.762487	-0.210655				chr6:108485671-108490539	N_Shore
cg06559274	6	108487903	0.867859	0.592044	-0.275815	0.872402	0.663575	-0.208827	NR2E1;NR2E1	NM_003269;NM_003269	5'UTR;1stExon	chr6:108485671-108490539	Island
cg16704530	6	111889939	0.895823	0.661299	-0.234524	0.902142	0.696294	-0.205847	TRAF3IP2;TRAF3IP2;TRAF3IP2;TRAF3IP2;TRAF3IP2	NR_028338;NM_001164281;NM_001164282;NM_001164283;NM_147686	Body;Body;Body;TSS1500;Body
cg07710266	6	134436740	0.956958	0.614769	-0.342189	0.942958	0.650317	-0.292641
cg13307058	6	134497542	0.953347	0.63534	-0.318007	0.950608	0.675467	-0.275141	SGK1;SGK1;SGK1	NM_001143678;NM_001143676;NM_001143677	TSS1500;Body;Body	chr6:134497536-134497756	Island
cg08550353	6	134497627	0.954215	0.742821	-0.211394	0.94191	0.736473	-0.205437	SGK1;SGK1;SGK1	NM_001143678;NM_001143676;NM_001143677	TSS1500;Body;Body	chr6:134497536-134497756	Island
cg12905371	6	136682138	0.950814	0.695773	-0.255041	0.962497	0.756286	-0.206211	MAP7	NM_003980	Body	chr6:136681750-136682273	Island
cg04766529	6	137144557	0.950141	0.669193	-0.280949	0.946645	0.722724	-0.223921	PEX7	NM_000288	Body	chr6:137143635-137144445	S_Shore
cg24363858	6	138752062	0.952092	0.670118	-0.281973	0.953634	0.680185	-0.273448	NHSL1;NHSL1	NM_001144060;NM_020464	Body;Body
cg12306853	6	143833173	0.938201	0.664441	-0.273761	0.966155	0.75254	-0.213616	FUCA2	NM_032020	TSS1500	chr6:143832389-143832943	S_Shore
cg03824617	6	146920113	0.924318	0.577377	-0.346942	0.920151	0.70512	-0.215031	C6orf103	NM_024694	TSS200	chr6:146920034-146920245	Island
cg03556869	6	149358767	0.971894	0.710295	-0.261599	0.959036	0.74065	-0.218387	UST	NM_005715	Body
cg14022137	6	150285634	0.937803	0.564704	-0.3731	0.906976	0.655759	-0.251217	ULBP1	NM_025218	Body	chr6:150284682-150286515	Island
cg12936335	6	150286212	0.909562	0.604752	-0.30481	0.900364	0.649838	-0.250526	ULBP1	NM_025218	Body	chr6:150284682-150286515	Island
cg06924389	6	151687883	0.973043	0.618912	-0.354132	0.967412	0.680433	-0.286979	ZBTB2	NM_020861	Body
cg06877423	6	152200760	0.890586	0.557224	-0.333362	0.873964	0.603258	-0.270705	ESR1;ESR1;ESR1;ESR1	NM_001122740;NM_001122741;NM_000125;NM_001122742	Body;Body;Body;Body
cg16017800	6	157184114	0.964715	0.653407	-0.311309	0.967125	0.739287	-0.227838	ARID1B;ARID1B;ARID1B	NM_017519;NM_175863;NM_020732	Body;Body;Body
cg08929197	6	158068523	0.918402	0.62047	-0.297932	0.916458	0.682833	-0.233625	ZDHHC14;ZDHHC14	NM_153746;NM_024630	Body;Body
cg26701785	6	158448455	0.975623	0.693575	-0.282049	0.974622	0.747895	-0.226726	SYNJ2	NM_003898	Body
cg19450145	6	158925064	0.95305	0.635009	-0.318041	0.951462	0.705313	-0.246149	TULP4;TULP4	NM_020245;NM_001007466	Body;Body
cg16195332	6	158937358	0.956275	0.65834	-0.297935	0.964359	0.753183	-0.211176				chr6:158937285-158937491	Island
cg17956964	6	160220921	0.981511	0.679413	-0.302098	0.975134	0.768799	-0.206335	PNLDC1	NM_173516	TSS1500	chr6:160221146-160221493	N_Shore
cg25362120	6	163661202	0.895238	0.601806	-0.293432	0.816218	0.596242	-0.219976	PACRG;PACRG;PACRG	NM_152410;NM_001080378;NM_001080379	Body;Body;Body
cg25789370	6	167415325	0.921424	0.592807	-0.328618	0.932055	0.65521	-0.276846	FGFR1OP;FGFR1OP	NM_194429;NM_007045	Body;Body	chr6:167411597-167413422	S_Shore
cg04409872	6	167432504	0.939146	0.588038	-0.351108	0.893052	0.641537	-0.251515	FGFR1OP;FGFR1OP	NM_194429;NM_007045	Body;Body
cg20481416	6	167803413	0.84342	0.577168	-0.266252	0.895633	0.656107	-0.239526
cg24687806	6	168132832	0.951837	0.662462	-0.289375	0.952589	0.747041	-0.205548				chr6:168135847-168136065	N_Shelf
cg01061697	6	168387030	0.974836	0.674409	-0.300427	0.974941	0.766026	-0.208915				chr6:168390141-168390354	N_Shelf
cg02368583	6	168390888	0.958058	0.632761	-0.325297	0.965951	0.713106	-0.252845				chr6:168390573-168391565	Island
cg01990695	6	168416740	0.962455	0.703486	-0.258969	0.930803	0.659826	-0.270977
cg14774180	6	168453959	0.938695	0.7039	-0.234795	0.939313	0.734021	-0.205293
cg15279616	6	168467854	0.958537	0.683718	-0.27482	0.962889	0.752214	-0.210676	FRMD1;FRMD1	NM_001122841;NM_024919	Body;Body
cg18920489	6	168551491	0.969044	0.695229	-0.273815	0.969222	0.760232	-0.208991
cg27130012	6	168631326	0.892124	0.666085	-0.226039	0.740983	0.517018	-0.223965				chr6:168630046-168630390	S_Shore
cg11810743	6	168714693	0.95653	0.617108	-0.339422	0.93048	0.672549	-0.257931	DACT2	NM_214462	Body
cg05897091	6	168841558	0.903319	0.576099	-0.327219	0.879927	0.677258	-0.202669	SMOC2;SMOC2	NM_001166412;NM_022138	TSS1500;TSS1500	chr6:168841438-168841699	Island
cg04337342	6	168858319	0.95295	0.692296	-0.260653	0.941764	0.737646	-0.204118	SMOC2;SMOC2	NM_022138;NM_001166412	Body;Body
cg20420659	6	168936486	0.948955	0.666791	-0.282164	0.938228	0.719643	-0.218585	SMOC2;SMOC2	NM_022138;NM_001166412	Body;Body	chr6:168936452-168936664	Island
cg19190211	6	168973728	0.935846	0.634458	-0.301388	0.945422	0.689681	-0.255741	SMOC2;SMOC2	NM_022138;NM_001166412	Body;Body	chr6:168972516-168974109	Island
cg23135850	6	168974067	0.931542	0.695913	-0.235629	0.954258	0.748204	-0.206054	SMOC2;SMOC2	NM_022138;NM_001166412	Body;Body	chr6:168972516-168974109	Island
cg27613473	6	169240458	0.973262	0.752757	-0.220504	0.968429	0.756288	-0.212141				chr6:169242757-169243171	N_Shelf
cg16578944	6	169289216	0.953613	0.671339	-0.282273	0.950199	0.746173	-0.204026				chr6:169286195-169286688	S_Shelf
cg23618477	6	169334872	0.914476	0.595549	-0.318927	0.874128	0.604756	-0.269371				chr6:169331837-169332301	S_Shelf
cg00156057	6	169391744	0.911404	0.59333	-0.318074	0.852061	0.616939	-0.235121
cg10308611	6	169567348	0.976413	0.697497	-0.278916	0.98109	0.749358	-0.231731				chr6:169567265-169567610	Island
cg15216858	6	169648758	0.963588	0.66577	-0.297818	0.941971	0.72665	-0.215321	THBS2	NM_003247	Body	chr6:169648546-169649047	Island
cg00905354	6	170059414	0.944742	0.680754	-0.263988	0.948437	0.730254	-0.218182	WDR27	NM_182552	Body	chr6:170059237-170059586	Island
cg12276001	6	170062714	0.951815	0.666402	-0.285413	0.947113	0.713654	-0.233459	WDR27	NM_182552	Body	chr6:170062622-170063112	Island
cg21971896	6	170062878	0.915022	0.619887	-0.295135	0.927953	0.697176	-0.230777	WDR27	NM_182552	Body	chr6:170062622-170063112	Island
cg10561556	6	170063076	0.917437	0.642328	-0.275109	0.924877	0.724256	-0.200621	WDR27	NM_182552	Body	chr6:170062622-170063112	Island
cg03376497	6	170181857	0.835735	0.564406	-0.271329	0.86336	0.662461	-0.200899
cg17529386	6	170452270	0.966586	0.674247	-0.292339	0.958341	0.725416	-0.232925				chr6:170451497-170452927	Island
cg15323121	6	170454773	0.949146	0.706993	-0.242153	0.786924	0.542699	-0.244225				chr6:170453924-170454935	Island
cg09255484	6	170528864	0.870232	0.516108	-0.354124	0.864816	0.617841	-0.246975				chr6:170529588-170530672	N_Shore
cg06498145	6	170529928	0.96402	0.655182	-0.308838	0.924107	0.667529	-0.256578				chr6:170529588-170530672	Island
cg06527438	6	170546536	0.881317	0.597257	-0.28406	0.878567	0.641312	-0.237255				chr6:170546535-170547104	Island
cg05625955	6	170560994	0.970551	0.722503	-0.248048	0.951388	0.747713	-0.203675				chr6:170564873-170565152	N_Shelf
cg06838090	6	170566002	0.920342	0.661277	-0.259065	0.752897	0.534475	-0.218422	LOC154449	NR_002787	Body	chr6:170564873-170565152	S_Shore
cg21293831	6	170591802	0.955286	0.669455	-0.28583	0.937002	0.681619	-0.255383	DLL1	NM_005618	3'UTR	chr6:170592384-170593079	N_Shore
cg20496485	6	170653265	0.946638	0.578395	-0.368243	0.920659	0.639081	-0.281577	FAM120B	NM_032448	Body
cg04922606	6	170703742	0.838132	0.607347	-0.230785	0.871223	0.636158	-0.235065	FAM120B	NM_032448	Body	chr6:170703521-170703766	Island
cg13468898	7	186661	0.964871	0.725661	-0.239211	0.96625	0.721191	-0.245059				chr7:186352-186673	Island
cg10149455	7	206153	0.916628	0.635659	-0.280969	0.904142	0.677658	-0.226484	FAM20C	NM_020223	Body	chr7:206451-207365	N_Shore
cg15822010	7	206484	0.977786	0.679024	-0.298762	0.936033	0.65762	-0.278414	FAM20C	NM_020223	Body	chr7:206451-207365	Island
cg17613810	7	206977	0.982789	0.720772	-0.262017	0.97744	0.74334	-0.2341	FAM20C	NM_020223	Body	chr7:206451-207365	Island
cg19882119	7	207069	0.977702	0.735232	-0.24247	0.976182	0.743995	-0.232188	FAM20C	NM_020223	Body	chr7:206451-207365	Island
cg03333893	7	211878	0.974402	0.71601	-0.258393	0.968125	0.737808	-0.230317	FAM20C	NM_020223	Body
cg18532208	7	212938	0.928698	0.672185	-0.256513	0.926052	0.702266	-0.223786	FAM20C	NM_020223	Body
cg27194210	7	225929	0.865374	0.624281	-0.241092	0.875386	0.658704	-0.216682	FAM20C	NM_020223	Body	chr7:223970-225989	Island
cg27332978	7	589968	0.972775	0.736718	-0.236057	0.926872	0.69501	-0.231862	PRKAR1B;PRKAR1B;PRKAR1B;PRKAR1B;PRKAR1B;PRKAR1B	NM_001164762;NM_002735;NM_001164759;NM_001164761;NM_001164760;NM_001164758	3'UTR;3'UTR;3'UTR;3'UTR;3'UTR;3'UTR	chr7:588913-589544	S_Shore
cg02583740	7	612613	0.976544	0.70833	-0.268214	0.966618	0.756937	-0.209681	PRKAR1B;PRKAR1B;PRKAR1B;PRKAR1B;PRKAR1B;PRKAR1B	NM_001164759;NM_001164762;NM_001164758;NM_001164760;NM_001164761;NM_002735	Body;Body;Body;Body;Body;Body	chr7:612540-613739	Island
cg20392203	7	636590	0.975616	0.706261	-0.269355	0.97617	0.739907	-0.236263	PRKAR1B;PRKAR1B;PRKAR1B;PRKAR1B;PRKAR1B;PRKAR1B	NM_001164759;NM_001164762;NM_001164758;NM_001164760;NM_001164761;NM_002735	Body;Body;Body;Body;Body;Body
cg09697999	7	733198	0.960689	0.596163	-0.364526	0.961635	0.646316	-0.315319	PRKAR1B;PRKAR1B;PRKAR1B;PRKAR1B;PRKAR1B;PRKAR1B	NM_001164759;NM_001164762;NM_001164758;NM_001164760;NM_001164761;NM_002735	Body;Body;Body;Body;Body;Body
cg16305865	7	752180	0.969665	0.618978	-0.350688	0.966816	0.715477	-0.251339	PRKAR1B;PRKAR1B;PRKAR1B;PRKAR1B;PRKAR1B;PRKAR1B	NM_001164760;NM_001164761;NM_002735;NM_001164762;NM_001164759;NM_001164758	5'UTR;5'UTR;TSS200;5'UTR;5'UTR;5'UTR	chr7:750788-751237	S_Shore
cg03594693	7	785356	0.878342	0.555274	-0.323067	0.875772	0.620609	-0.255163	HEATR2	NM_017802	Body
cg25193157	7	791962	0.97964	0.70074	-0.2789	0.980506	0.720769	-0.259737	HEATR2	NM_017802	Body	chr7:791984-792238	N_Shore
cg11734682	7	793235	0.894768	0.578276	-0.316492	0.90943	0.696748	-0.212682	HEATR2	NM_017802	Body	chr7:793118-793767	Island
cg10554639	7	793518	0.972843	0.65058	-0.322262	0.973719	0.731132	-0.242587	HEATR2	NM_017802	Body	chr7:793118-793767	Island
cg00570391	7	815417	0.817565	0.506114	-0.311451	0.8442	0.609283	-0.234917	HEATR2	NM_017802	Body	chr7:813627-814392	S_Shore
cg23205807	7	822036	0.96731	0.637605	-0.329705	0.959923	0.668942	-0.290981	HEATR2	NM_017802	Body	chr7:821689-822634	Island
cg04084883	7	862518	0.858765	0.555448	-0.303318	0.851698	0.623171	-0.228527	UNC84A;UNC84A	NM_001130965;NM_025154	5'UTR;5'UTR	chr7:862515-862800	Island
cg01160695	7	862799	0.890311	0.625658	-0.264653	0.920876	0.700448	-0.220429	UNC84A;UNC84A	NM_001130965;NM_025154	5'UTR;5'UTR	chr7:862515-862800	Island
cg27215236	7	878040	0.977848	0.687825	-0.290023	0.979983	0.710213	-0.26977	UNC84A;UNC84A	NM_025154;NM_001130965	5'UTR;Body
cg02240103	7	880002	0.945702	0.645226	-0.300477	0.937021	0.696431	-0.240591	UNC84A;UNC84A	NM_025154;NM_001130965	Body;Body
cg22497014	7	894009	0.961301	0.68796	-0.273341	0.962742	0.726654	-0.236088	UNC84A;UNC84A	NM_025154;NM_001130965	Body;Body
cg07459650	7	894202	0.88635	0.625843	-0.260506	0.888636	0.675941	-0.212694	UNC84A;UNC84A	NM_025154;NM_001130965	Body;Body
cg00275234	7	895457	0.936008	0.651717	-0.284291	0.938016	0.726827	-0.21119	UNC84A;UNC84A	NM_025154;NM_001130965	Body;Body
cg16277885	7	899935	0.839878	0.589604	-0.250274	0.876559	0.676138	-0.200421	UNC84A;UNC84A	NM_025154;NM_001130965	Body;Body
cg26987690	7	907797	0.926523	0.529417	-0.397106	0.970174	0.620036	-0.350137	UNC84A;UNC84A	NM_025154;NM_001130965	Body;Body	chr7:905608-905886	S_Shore
cg00020340	7	910388	0.942312	0.640828	-0.301484	0.952116	0.69854	-0.253576	UNC84A;UNC84A	NM_025154;NM_001130965	Body;Body
cg18807030	7	931980	0.986803	0.741218	-0.245585	0.98703	0.781077	-0.205953	C7orf20	NM_015949	Body	chr7:931767-932014	Island
cg13575205	7	1039620	0.933834	0.640338	-0.293496	0.940685	0.686776	-0.25391	C7orf50;C7orf50;C7orf50	NM_001134395;NM_032350;NM_001134396	Body;Body;Body	chr7:1039874-1040096	N_Shore
cg21248060	7	1039957	0.974788	0.674686	-0.300102	0.975774	0.768637	-0.207137	C7orf50;C7orf50;C7orf50	NM_001134395;NM_032350;NM_001134396	Body;Body;Body	chr7:1039874-1040096	Island
cg12260801	7	1045157	0.978722	0.72024	-0.258482	0.977247	0.763394	-0.213853	C7orf50;C7orf50;C7orf50	NM_001134395;NM_032350;NM_001134396	Body;Body;Body	chr7:1045943-1046441	N_Shore
cg02778551	7	1045947	0.751189	0.437802	-0.313387	0.786176	0.46906	-0.317116	C7orf50;C7orf50;C7orf50	NM_001134395;NM_032350;NM_001134396	Body;Body;Body	chr7:1045943-1046441	Island
cg03667641	7	1046346	0.981285	0.731805	-0.249479	0.978735	0.699156	-0.279579	C7orf50;C7orf50;C7orf50	NM_001134395;NM_032350;NM_001134396	Body;Body;Body	chr7:1045943-1046441	Island
cg03916490	7	1080558	0.882642	0.628514	-0.254128	0.934331	0.692046	-0.242285	C7orf50;C7orf50;C7orf50	NM_001134395;NM_032350;NM_001134396	Body;Body;Body	chr7:1080835-1081069	N_Shore
cg22785556	7	1081061	0.914123	0.645347	-0.268777	0.910398	0.678726	-0.231673	C7orf50;C7orf50;C7orf50	NM_001134395;NM_032350;NM_001134396	Body;Body;Body	chr7:1080835-1081069	Island
cg09937438	7	1095005	0.976063	0.744123	-0.23194	0.975164	0.7661	-0.209064	C7orf50;C7orf50;C7orf50	NM_001134395;NM_032350;NM_001134396	Body;Body;Body	chr7:1097405-1097953	N_Shelf
cg12302797	7	1097123	0.958542	0.703338	-0.255204	0.961256	0.683751	-0.277505	C7orf50;C7orf50;GPR146;C7orf50	NM_001134395;NM_032350;NM_138445;NM_001134396	Body;Body;TSS200;Body	chr7:1097405-1097953	N_Shore
cg16232530	7	1097131	0.966331	0.601109	-0.365222	0.971096	0.627171	-0.343926	C7orf50;C7orf50;GPR146;C7orf50	NM_001134395;NM_032350;NM_138445;NM_001134396	Body;Body;TSS200;Body	chr7:1097405-1097953	N_Shore
cg24589334	7	1097720	0.984097	0.767913	-0.216184	0.98029	0.756829	-0.223461	C7orf50;C7orf50;C7orf50;GPR146	NM_001134395;NM_032350;NM_001134396;NM_138445	Body;Body;Body;1stExon	chr7:1097405-1097953	Island
cg21664854	7	1097933	0.89253	0.64833	-0.244201	0.893529	0.68434	-0.20919	C7orf50;C7orf50;C7orf50;GPR146	NM_001134395;NM_032350;NM_001134396;NM_138445	Body;Body;Body;1stExon	chr7:1097405-1097953	Island
cg02733842	7	1102375	0.887534	0.573883	-0.313651	0.874251	0.665906	-0.208345	C7orf50;C7orf50;C7orf50	NM_001134395;NM_032350;NM_001134396	Body;Body;Body	chr7:1105259-1105974	N_Shelf
cg24474622	7	1103876	0.976567	0.700324	-0.276243	0.975903	0.745967	-0.229936	C7orf50;C7orf50;C7orf50	NM_001134395;NM_032350;NM_001134396	Body;Body;Body	chr7:1105259-1105974	N_Shore
cg02112681	7	1120141	0.973525	0.733434	-0.240092	0.978718	0.762444	-0.216274	C7orf50;C7orf50;C7orf50	NM_001134395;NM_032350;NM_001134396	Body;Body;Body	chr7:1119980-1120248	Island
cg10345724	7	1120465	0.937452	0.691337	-0.246115	0.962898	0.761029	-0.20187	C7orf50;C7orf50;C7orf50	NM_001134395;NM_032350;NM_001134396	Body;Body;Body	chr7:1119980-1120248	S_Shore
cg09597710	7	1121124	0.97937	0.774388	-0.204982	0.978891	0.775421	-0.20347	C7orf50;C7orf50;C7orf50	NM_001134395;NM_032350;NM_001134396	Body;Body;Body	chr7:1119980-1120248	S_Shore
cg27010136	7	1131122	0.960359	0.676197	-0.284162	0.96239	0.725606	-0.236784	GPER;C7orf50;GPER;C7orf50;C7orf50;GPER	NM_001039966;NM_001134395;NM_001098201;NM_032350;NM_001134396;NM_001505	5'UTR;Body;5'UTR;Body;Body;5'UTR	chr7:1131625-1133187	N_Shore
cg04498913	7	1135747	0.968662	0.723368	-0.245293	0.956465	0.750589	-0.205876	C7orf50;C7orf50;C7orf50	NM_001134395;NM_032350;NM_001134396	Body;Body;Body	chr7:1135744-1135992	Island
cg24005260	7	1138185	0.651698	0.44453	-0.207168	0.728031	0.487754	-0.240277	C7orf50;C7orf50;C7orf50	NM_001134395;NM_032350;NM_001134396	Body;Body;Body	chr7:1141229-1141545	N_Shelf
cg19453472	7	1139076	0.918082	0.562097	-0.355985	0.888481	0.665057	-0.223425	C7orf50;C7orf50;C7orf50	NM_001134395;NM_032350;NM_001134396	Body;Body;Body	chr7:1141229-1141545	N_Shelf
cg26240231	7	1148101	0.98003	0.729111	-0.250919	0.979703	0.722271	-0.257433	C7orf50;C7orf50;C7orf50	NM_001134395;NM_032350;NM_001134396	Body;Body;Body	chr7:1149179-1150306	N_Shore
cg02288552	7	1152401	0.957749	0.720781	-0.236968	0.959065	0.737606	-0.221459	C7orf50;C7orf50;C7orf50	NM_001134395;NM_032350;NM_001134396	Body;Body;Body	chr7:1155303-1157445	N_Shelf
cg22907277	7	1156413	0.745927	0.523168	-0.222758	0.86554	0.612463	-0.253077	C7orf50;C7orf50;C7orf50	NM_001134395;NM_032350;NM_001134396	Body;Body;Body	chr7:1155303-1157445	Island
cg06769581	7	1157231	0.923578	0.614876	-0.308702	0.913243	0.658398	-0.254845	C7orf50;C7orf50;C7orf50	NM_001134395;NM_032350;NM_001134396	Body;Body;Body	chr7:1155303-1157445	Island
cg24530527	7	1162932	0.973779	0.7464	-0.227379	0.978668	0.757651	-0.221017	C7orf50;C7orf50;C7orf50	NM_001134395;NM_032350;NM_001134396	Body;Body;Body
cg11524642	7	1191861	0.946299	0.608549	-0.33775	0.96279	0.704196	-0.258595
cg06367102	7	1192688	0.977999	0.706674	-0.271325	0.977311	0.731787	-0.245524	ZFAND2A	NM_182491	3'UTR
cg01371799	7	1264049	0.961805	0.660372	-0.301433	0.959075	0.656551	-0.302525				chr7:1263496-1264364	Island
cg09141965	7	1269385	0.951693	0.740334	-0.211358	0.955829	0.735923	-0.219906				chr7:1269165-1282864	Island
cg23168531	7	1270601	0.954094	0.64464	-0.309454	0.960737	0.688042	-0.272695				chr7:1269165-1282864	Island
cg17294725	7	1272559	0.956011	0.735868	-0.220143	0.962281	0.740086	-0.222194	UNCX	NM_001080461	TSS200	chr7:1269165-1282864	Island
cg09477453	7	1276617	0.920524	0.703682	-0.216842	0.848535	0.625871	-0.222663				chr7:1269165-1282864	Island
cg26239984	7	1278428	0.964742	0.686238	-0.278504	0.951706	0.738661	-0.213045				chr7:1269165-1282864	Island
cg04034967	7	1309108	0.903125	0.598954	-0.304172	0.94475	0.69319	-0.25156
cg25391814	7	1391766	0.980017	0.737311	-0.242706	0.94141	0.710908	-0.230502
cg15549100	7	1477361	0.880537	0.658959	-0.221577	0.906065	0.65702	-0.249046	MICALL2	NM_182924	Body	chr7:1473871-1474218	S_Shelf
cg17525357	7	1491380	0.918748	0.703927	-0.214821	0.922641	0.714068	-0.208573	MICALL2	NM_182924	Body	chr7:1491773-1491975	N_Shore
cg12612807	7	1522949	0.978309	0.767146	-0.211163	0.979005	0.764473	-0.214532	INTS1	NM_001080453	Body	chr7:1523541-1523976	N_Shore
cg01753241	7	1587459	0.959498	0.730088	-0.22941	0.957005	0.747085	-0.20992	TMEM184A	NM_001097620	Body	chr7:1587240-1587693	Island
cg13727108	7	1590840	0.939165	0.729485	-0.20968	0.953551	0.718276	-0.235276	TMEM184A	NM_001097620	Body	chr7:1590387-1591020	Island
cg16443926	7	1597401	0.981921	0.675349	-0.306573	0.943825	0.644371	-0.299454	TMEM184A	NM_001097620	TSS1500
cg03103944	7	1601985	0.904058	0.69816	-0.205897	0.88823	0.682003	-0.206228
cg15614309	7	1636493	0.951991	0.675841	-0.276151	0.959395	0.704639	-0.254756
cg06163738	7	1718517	0.947164	0.697247	-0.249917	0.945874	0.67852	-0.267354
cg10206873	7	1784087	0.92605	0.677661	-0.248389	0.917416	0.698443	-0.218974	ELFN1	NM_001128636	5'UTR	chr7:1784027-1786934	Island
cg17949813	7	1801521	0.963099	0.702358	-0.260742	0.919811	0.671904	-0.247907
cg18490269	7	1849928	0.973518	0.74663	-0.226887	0.978476	0.773561	-0.204915
cg17397424	7	1868900	0.971	0.678921	-0.292079	0.969743	0.725442	-0.244301	MAD1L1;MAD1L1;MAD1L1	NM_003550;NM_001013837;NM_001013836	Body;Body;Body	chr7:1865543-1865768	S_Shelf
cg22573590	7	1878225	0.873752	0.641368	-0.232384	0.902757	0.673458	-0.229299	MAD1L1;MAD1L1;MAD1L1	NM_003550;NM_001013837;NM_001013836	Body;Body;Body	chr7:1881181-1881391	N_Shelf
cg23306089	7	1885248	0.979249	0.709009	-0.27024	0.97692	0.753129	-0.223791	MAD1L1;MAD1L1;MAD1L1	NM_003550;NM_001013837;NM_001013836	Body;Body;Body	chr7:1885033-1885402	Island
cg12591125	7	1885375	0.973154	0.678551	-0.294604	0.963872	0.697329	-0.266543	MAD1L1;MAD1L1;MAD1L1	NM_003550;NM_001013837;NM_001013836	Body;Body;Body	chr7:1885033-1885402	Island
cg13470333	7	1908714	0.964902	0.727468	-0.237434	0.969508	0.749805	-0.219703	MAD1L1;MAD1L1;MAD1L1	NM_003550;NM_001013837;NM_001013836	Body;Body;Body	chr7:1908539-1908803	Island
cg10366028	7	1931885	0.886791	0.650722	-0.23607	0.881265	0.668787	-0.212478	MAD1L1;MAD1L1;MAD1L1	NM_003550;NM_001013837;NM_001013836	Body;Body;Body
cg23688334	7	1946397	0.980403	0.697629	-0.282775	0.981463	0.727541	-0.253922	MAD1L1;MAD1L1;MAD1L1	NM_003550;NM_001013837;NM_001013836	Body;Body;Body	chr7:1950279-1950482	N_Shelf
cg17667912	7	1947333	0.947233	0.661368	-0.285865	0.929609	0.724547	-0.205062	MAD1L1;MAD1L1;MAD1L1	NM_003550;NM_001013837;NM_001013836	Body;Body;Body	chr7:1950279-1950482	N_Shelf
cg00822989	7	1947452	0.975902	0.658766	-0.317136	0.973637	0.729961	-0.243676	MAD1L1;MAD1L1;MAD1L1	NM_003550;NM_001013837;NM_001013836	Body;Body;Body	chr7:1950279-1950482	N_Shelf
cg17797898	7	1950858	0.850953	0.598013	-0.252941	0.858944	0.636878	-0.222066	MAD1L1;MAD1L1;MAD1L1	NM_003550;NM_001013837;NM_001013836	Body;Body;Body	chr7:1950279-1950482	S_Shore
cg01301117	7	1953969	0.972674	0.698054	-0.274619	0.97304	0.743632	-0.229409	MAD1L1;MAD1L1;MAD1L1	NM_003550;NM_001013837;NM_001013836	Body;Body;Body	chr7:1950279-1950482	S_Shelf
cg23667108	7	1954008	0.963615	0.680957	-0.282659	0.969609	0.720646	-0.248964	MAD1L1;MAD1L1;MAD1L1	NM_003550;NM_001013837;NM_001013836	Body;Body;Body	chr7:1950279-1950482	S_Shelf
cg15997393	7	1961869	0.828184	0.611952	-0.216232	0.947263	0.745969	-0.201293	MAD1L1;MAD1L1;MAD1L1	NM_003550;NM_001013837;NM_001013836	Body;Body;Body
cg21010028	7	1969337	0.932405	0.667411	-0.264994	0.946532	0.685941	-0.260591	MAD1L1;MAD1L1;MAD1L1	NM_003550;NM_001013837;NM_001013836	Body;Body;Body	chr7:1970627-1970924	N_Shore
cg26996890	7	1980808	0.954179	0.671676	-0.282503	0.951647	0.687986	-0.263661	MAD1L1;MAD1L1;MAD1L1	NM_003550;NM_001013837;NM_001013836	Body;Body;Body	chr7:1978698-1978934	S_Shore
cg11001739	7	1983918	0.950511	0.626834	-0.323677	0.964994	0.649512	-0.315482	MAD1L1;MAD1L1;MAD1L1	NM_003550;NM_001013837;NM_001013836	Body;Body;Body
cg24297873	7	1993352	0.969292	0.74693	-0.222362	0.973077	0.772701	-0.200376	MAD1L1;MAD1L1;MAD1L1	NM_003550;NM_001013837;NM_001013836	Body;Body;Body	chr7:1991914-1992122	S_Shore
cg19419389	7	2006468	0.949448	0.623472	-0.325975	0.955273	0.653647	-0.301626	MAD1L1;MAD1L1;MAD1L1	NM_003550;NM_001013837;NM_001013836	Body;Body;Body	chr7:2007802-2008268	N_Shore
cg03943446	7	2007860	0.933321	0.59339	-0.339931	0.925747	0.646473	-0.279274	MAD1L1;MAD1L1;MAD1L1	NM_003550;NM_001013837;NM_001013836	Body;Body;Body	chr7:2007802-2008268	Island
cg23048001	7	2026167	0.960652	0.697007	-0.263645	0.967367	0.694022	-0.273345	MAD1L1;MAD1L1;MAD1L1	NM_003550;NM_001013837;NM_001013836	Body;Body;Body	chr7:2026964-2027368	N_Shore
cg08504806	7	2027239	0.925779	0.667466	-0.258313	0.938749	0.709565	-0.229184	MAD1L1;MAD1L1;MAD1L1	NM_003550;NM_001013837;NM_001013836	Body;Body;Body	chr7:2026964-2027368	Island
cg15048972	7	2028858	0.957987	0.649529	-0.308458	0.961212	0.743419	-0.217793	MAD1L1;MAD1L1;MAD1L1	NM_003550;NM_001013837;NM_001013836	Body;Body;Body	chr7:2029116-2029326	N_Shore
cg14168621	7	2028884	0.961362	0.639594	-0.321768	0.964553	0.721418	-0.243134	MAD1L1;MAD1L1;MAD1L1	NM_003550;NM_001013837;NM_001013836	Body;Body;Body	chr7:2029116-2029326	N_Shore
cg03043709	7	2046920	0.968419	0.651042	-0.317378	0.971448	0.684999	-0.286449	MAD1L1;MAD1L1;MAD1L1	NM_003550;NM_001013837;NM_001013836	Body;Body;Body	chr7:2044583-2044788	S_Shelf
cg08305371	7	2046963	0.959949	0.667211	-0.292738	0.967765	0.681018	-0.286747	MAD1L1;MAD1L1;MAD1L1	NM_003550;NM_001013837;NM_001013836	Body;Body;Body	chr7:2044583-2044788	S_Shelf
cg10784668	7	2058031	0.970881	0.691542	-0.279339	0.977996	0.717403	-0.260593	MAD1L1;MAD1L1;MAD1L1	NM_003550;NM_001013837;NM_001013836	Body;Body;Body	chr7:2059907-2060131	N_Shore
cg19629631	7	2060116	0.972417	0.671222	-0.301195	0.97309	0.689068	-0.284022	MAD1L1;MAD1L1;MAD1L1	NM_003550;NM_001013837;NM_001013836	Body;Body;Body	chr7:2059907-2060131	Island
cg01843768	7	2078650	0.898309	0.628328	-0.269981	0.900138	0.69132	-0.208819	MAD1L1;MAD1L1;MAD1L1	NM_003550;NM_001013837;NM_001013836	Body;Body;Body
cg18752987	7	2099773	0.972421	0.753655	-0.218766	0.976104	0.734258	-0.241845	MAD1L1;MAD1L1;MAD1L1	NM_003550;NM_001013837;NM_001013836	Body;Body;Body	chr7:2099668-2100358	Island
cg21751147	7	2100029	0.926867	0.668039	-0.258828	0.925886	0.691097	-0.234789	MAD1L1;MAD1L1;MAD1L1	NM_003550;NM_001013837;NM_001013836	Body;Body;Body	chr7:2099668-2100358	Island
cg15571623	7	2127984	0.976928	0.678314	-0.298613	0.981085	0.682549	-0.298536	MAD1L1;MAD1L1;MAD1L1	NM_003550;NM_001013837;NM_001013836	Body;Body;Body
cg00373376	7	2130669	0.981766	0.696491	-0.285276	0.979711	0.76385	-0.215862	MAD1L1;MAD1L1;MAD1L1	NM_003550;NM_001013837;NM_001013836	Body;Body;Body
cg25817701	7	2140143	0.952074	0.630619	-0.321455	0.955479	0.682268	-0.273211	MAD1L1;MAD1L1;MAD1L1	NM_003550;NM_001013837;NM_001013836	Body;Body;Body
cg08814268	7	2167433	0.951131	0.687696	-0.263435	0.970073	0.747356	-0.222717	MAD1L1;MAD1L1;MAD1L1	NM_003550;NM_001013837;NM_001013836	Body;Body;Body
cg27238358	7	2169059	0.960402	0.630281	-0.330121	0.956907	0.671808	-0.285099	MAD1L1;MAD1L1;MAD1L1	NM_003550;NM_001013837;NM_001013836	Body;Body;Body
cg22115465	7	2170343	0.987838	0.69571	-0.292127	0.984735	0.724006	-0.260729	MAD1L1;MAD1L1;MAD1L1	NM_003550;NM_001013837;NM_001013836	Body;Body;Body
cg05928369	7	2185971	0.884566	0.651999	-0.232567	0.94973	0.720519	-0.22921	MAD1L1;MAD1L1;MAD1L1	NM_003550;NM_001013837;NM_001013836	Body;Body;Body	chr7:2185771-2186205	Island
cg06106265	7	2195912	0.979996	0.723784	-0.256213	0.981915	0.771685	-0.21023	MAD1L1;MAD1L1;MAD1L1	NM_003550;NM_001013837;NM_001013836	Body;Body;Body	chr7:2195683-2195983	Island
cg07697275	7	2294658	0.883913	0.66193	-0.221984	0.905825	0.705015	-0.200809	SNX8	NM_013321	3'UTR	chr7:2296353-2297249	N_Shore
cg21353724	7	2303981	0.975856	0.663202	-0.312653	0.980116	0.680838	-0.299279	SNX8	NM_013321	Body
cg03224459	7	2318251	0.977905	0.69281	-0.285095	0.971925	0.677432	-0.294493	SNX8	NM_013321	Body	chr7:2318238-2319079	Island
cg07550684	7	2417629	0.730939	0.430414	-0.300526	0.686702	0.470894	-0.215808	EIF3B;EIF3B	NM_001037283;NM_003751	Body;Body	chr7:2419808-2420340	N_Shelf
cg02117859	7	2417944	0.860163	0.567733	-0.292429	0.858916	0.631773	-0.227143	EIF3B;EIF3B	NM_001037283;NM_003751	Body;Body	chr7:2419808-2420340	N_Shore
cg24695071	7	2419958	0.959506	0.722373	-0.237133	0.940748	0.734015	-0.206733	EIF3B;EIF3B	NM_003751;NM_001037283	3'UTR;3'UTR	chr7:2419808-2420340	Island
cg03573679	7	2445727	0.959641	0.639006	-0.320636	0.962781	0.665994	-0.296788	CHST12	NM_018641	5'UTR	chr7:2442792-2444011	S_Shore
cg13999330	7	2472814	0.967426	0.621609	-0.345817	0.963135	0.679392	-0.283743	CHST12	NM_018641	Body	chr7:2472245-2473567	Island
cg06260964	7	2473003	0.90866	0.619532	-0.289128	0.902013	0.681489	-0.220524	CHST12	NM_018641	Body	chr7:2472245-2473567	Island
cg08132980	7	2632320	0.967752	0.689447	-0.278305	0.970212	0.734444	-0.235768	IQCE;IQCE	NM_001100390;NM_152558	Body;Body	chr7:2632171-2632372	Island
cg27462497	7	2633190	0.970183	0.7132	-0.256983	0.969923	0.742442	-0.227481	IQCE;IQCE	NM_001100390;NM_152558	Body;Body	chr7:2632171-2632372	S_Shore
cg20978460	7	2644443	0.957761	0.596026	-0.361735	0.958003	0.655561	-0.302443	IQCE;IQCE	NM_001100390;NM_152558	Body;Body	chr7:2645524-2645765	N_Shore
cg21257581	7	2686947	0.929558	0.661912	-0.267646	0.939276	0.720183	-0.219093	TTYH3	NM_025250	Body	chr7:2686757-2687306	Island
cg03366574	7	2764599	0.967308	0.721846	-0.245462	0.966623	0.751688	-0.214935
cg13106306	7	2959105	0.97688	0.649139	-0.327741	0.981048	0.763108	-0.21794	CARD11	NM_032415	Body
cg06830441	7	2959121	0.98196	0.71588	-0.26608	0.981422	0.766155	-0.215267	CARD11	NM_032415	Body
cg20311575	7	2962845	0.91915	0.629513	-0.289637	0.930206	0.675959	-0.254247	CARD11	NM_032415	Body
cg03678146	7	2972392	0.962144	0.671443	-0.2907	0.9573	0.690337	-0.266963	CARD11	NM_032415	Body	chr7:2968234-2968596	S_Shelf
cg24796546	7	4133359	0.888118	0.524621	-0.363497	0.820318	0.442257	-0.378061	SDK1	NM_152744	Body
cg13818127	7	4169630	0.977822	0.702875	-0.274947	0.93452	0.719163	-0.215357	SDK1;SDK1	NR_027816;NM_152744	Body;Body	chr7:4169481-4169753	Island
cg26664107	7	4201510	0.883553	0.548789	-0.334764	0.873498	0.579023	-0.294475	SDK1;SDK1	NR_027816;NM_152744	Body;Body
cg08105834	7	4267372	0.930589	0.64509	-0.285499	0.933124	0.705921	-0.227202	SDK1;SDK1	NR_027816;NM_152744	Body;Body
cg05669845	7	4303193	0.892287	0.605164	-0.287122	0.872279	0.649056	-0.223223	SDK1;SDK1	NR_027816;NM_152744	Body;Body	chr7:4303079-4305062	Island
cg15256491	7	4729610	0.923241	0.587504	-0.335737	0.948174	0.637101	-0.311072	FOXK1	NM_001037165	Body
cg26593380	7	4749206	0.946966	0.674092	-0.272875	0.950737	0.743513	-0.207224	FOXK1	NM_001037165	Body
cg04526616	7	4757846	0.949936	0.692349	-0.257587	0.945975	0.714831	-0.231144	FOXK1	NM_001037165	Body	chr7:4757802-4758037	Island
cg15770585	7	4762742	0.981354	0.722162	-0.259192	0.97866	0.77359	-0.20507	FOXK1	NM_001037165	Body	chr7:4764684-4765252	N_Shore
cg25350986	7	4762844	0.975862	0.661542	-0.314321	0.97688	0.672063	-0.304818	FOXK1	NM_001037165	Body	chr7:4764684-4765252	N_Shore
cg11647481	7	4781704	0.873313	0.649466	-0.223848	0.975592	0.736463	-0.239129	FOXK1	NM_001037165	Body	chr7:4784820-4785058	N_Shelf
cg19716727	7	4794309	0.977433	0.649052	-0.32838	0.972959	0.698303	-0.274657	FOXK1	NM_001037165	Body	chr7:4794117-4794525	Island
cg13396661	7	4803548	0.968268	0.686051	-0.282218	0.964187	0.734271	-0.229916	FOXK1	NM_001037165	3'UTR	chr7:4801841-4802219	S_Shore
cg14899164	7	4823857	0.974828	0.750142	-0.224687	0.977346	0.774465	-0.202881	KIAA0415	NM_014855	Body	chr7:4823506-4824097	Island
cg16418598	7	4825117	0.9426	0.665941	-0.276659	0.942343	0.709824	-0.23252	KIAA0415	NM_014855	Body	chr7:4825116-4825345	Island
cg20215982	7	4825255	0.963729	0.68718	-0.276549	0.963733	0.755936	-0.207797	KIAA0415	NM_014855	Body	chr7:4825116-4825345	Island
cg07706515	7	4830907	0.976133	0.682012	-0.294121	0.980059	0.747148	-0.23291	KIAA0415	NM_014855	Body	chr7:4832111-4832481	N_Shore
cg05801627	7	4839025	0.953379	0.720027	-0.233352	0.940103	0.723406	-0.216698	RADIL	NM_018059	Body
cg13972986	7	4857070	0.965501	0.689744	-0.275757	0.959967	0.755948	-0.204019	RADIL	NM_018059	Body	chr7:4856858-4857166	Island
cg17334762	7	4862349	0.965698	0.64348	-0.322218	0.924138	0.632923	-0.291215	RADIL	NM_018059	Body
cg12058390	7	4885521	0.967609	0.702641	-0.264968	0.88678	0.675981	-0.210799	RADIL	NM_018059	Body
cg07542748	7	4885643	0.967155	0.691225	-0.275931	0.928689	0.704402	-0.224287	RADIL	NM_018059	Body
cg03707183	7	4901449	0.959905	0.623182	-0.336723	0.946289	0.645698	-0.300591	PAPOLB;RADIL;PAPOLB	NM_020144;NM_018059;NM_020144	5'UTR;Body;1stExon	chr7:4901336-4901753	Island
cg04961235	7	4901628	0.954236	0.670481	-0.283754	0.944886	0.729624	-0.215261	PAPOLB;RADIL	NM_020144;NM_018059	TSS200;Body	chr7:4901336-4901753	Island
cg12011136	7	4901750	0.963607	0.570527	-0.39308	0.750766	0.542636	-0.20813	PAPOLB;RADIL	NM_020144;NM_018059	TSS200;Body	chr7:4901336-4901753	Island
cg27603283	7	4998649	0.947458	0.629679	-0.317779	0.931349	0.665607	-0.265742	MMD2;MMD2;MMD2;MMD2	NM_198403;NM_001100600;NM_001100600;NM_198403	1stExon;1stExon;5'UTR;5'UTR	chr7:4998405-4998950	Island
cg15613991	7	5277080	0.935556	0.661975	-0.273581	0.94142	0.701953	-0.239467
cg25901444	7	5336713	0.817697	0.530508	-0.287189	0.941797	0.598663	-0.343134	SLC29A4;SLC29A4	NM_153247;NM_001040661	Body;Body	chr7:5336513-5336894	Island
cg02632809	7	5336811	0.960933	0.528429	-0.432504	0.934746	0.50578	-0.428966	SLC29A4;SLC29A4	NM_153247;NM_001040661	Body;Body	chr7:5336513-5336894	Island
cg26510975	7	5347588	0.973298	0.689322	-0.283976	0.969983	0.734158	-0.235825	TNRC18	NM_001080495	3'UTR	chr7:5347663-5347956	N_Shore
cg21725496	7	5372402	0.976037	0.673785	-0.302252	0.980416	0.70076	-0.279656	TNRC18	NM_001080495	Body	chr7:5372280-5372717	Island
cg05269678	7	5643158	0.971834	0.697048	-0.274786	0.969592	0.760112	-0.209481	FSCN1	NM_003088	Body	chr7:5642948-5643184	Island
cg10161111	7	6200140	0.943514	0.689517	-0.253997	0.951264	0.730653	-0.220612	USP42	NM_032172	3'UTR	chr7:6198495-6198731	S_Shore
cg06496786	7	6693030	0.913248	0.59941	-0.313838	0.926424	0.700391	-0.226033				chr7:6691948-6695242	Island
cg13169073	7	6693334	0.980137	0.722901	-0.257236	0.977097	0.763689	-0.213407				chr7:6691948-6695242	Island
cg11317705	7	6693838	0.978182	0.734395	-0.243787	0.980847	0.730356	-0.25049				chr7:6691948-6695242	Island
cg05318600	7	6695121	0.930931	0.653697	-0.277234	0.935124	0.714669	-0.220455				chr7:6691948-6695242	Island
cg26281921	7	6840737	0.807725	0.300824	-0.506902	0.847448	0.429376	-0.418073	C7orf28B	NM_198097	Body
cg01509427	7	6977556	0.935517	0.602979	-0.332539	0.828789	0.62725	-0.201539				chr7:6974757-6974963	S_Shelf
cg26671120	7	15436848	0.948553	0.603587	-0.344967	0.92363	0.679895	-0.243735	TMEM195	NM_001004320	Body
cg02908900	7	15726821	0.956648	0.68679	-0.269857	0.922954	0.706964	-0.21599	MEOX2	NM_005924	TSS1500
cg00831672	7	16437298	0.973864	0.765271	-0.208593	0.96921	0.765796	-0.203414	ISPD;ISPD	NM_001101426;NM_001101417	Body;Body
cg07375964	7	16439254	0.969747	0.715175	-0.254573	0.962666	0.724365	-0.238301	ISPD;ISPD	NM_001101426;NM_001101417	Body;Body
cg14662585	7	16890769	0.982358	0.714452	-0.267906	0.976564	0.693107	-0.283457				chr7:16890768-16891087	Island
cg01369228	7	18067403	0.956421	0.748976	-0.207444	0.969346	0.759466	-0.20988	PRPS1L1	NM_175886	1stExon
cg26818735	7	19156621	0.972827	0.738952	-0.233875	0.971204	0.754361	-0.216842	TWIST1	NM_000474	1stExon	chr7:19156050-19158042	Island
cg20052718	7	19156902	0.968576	0.514719	-0.453857	0.978418	0.547694	-0.430725	TWIST1	NM_000474	1stExon	chr7:19156050-19158042	Island
cg17839237	7	19157193	0.976975	0.742598	-0.234378	0.977274	0.764888	-0.212386	TWIST1;TWIST1	NM_000474;NM_000474	1stExon;5'UTR	chr7:19156050-19158042	Island
cg05984317	7	20818928	0.965844	0.719369	-0.246475	0.920781	0.701135	-0.219646				chr7:20817455-20818227	S_Shore
cg05000488	7	23749740	0.948758	0.697664	-0.251095	0.958816	0.718304	-0.240512	STK31;STK31;STK31	NM_031414;NM_001122833;NM_032944	TSS200;TSS200;TSS1500
cg17331904	7	23749977	0.981897	0.777733	-0.204164	0.981142	0.767355	-0.213787	STK31;STK31;STK31	NM_001122833;NM_031414;NM_032944	5'UTR;Body;TSS200
cg12580665	7	25896724	0.912045	0.39269	-0.519355	0.920542	0.474662	-0.445879				chr7:25896713-25896925	Island
cg00237631	7	25896850	0.896867	0.601715	-0.295152	0.87493	0.640588	-0.234342				chr7:25896713-25896925	Island
cg23865240	7	27134109	0.959141	0.671643	-0.287498	0.958069	0.734711	-0.223358	HOXA1;HOXA1	NM_153620;NM_005522	3'UTR;Body	chr7:27134097-27134303	Island
cg25598840	7	27142618	0.963882	0.71177	-0.252112	0.96728	0.758262	-0.209019	HOXA2	NM_006735	TSS1500	chr7:27143181-27143479	N_Shore
cg03308399	7	27146237	0.978892	0.741936	-0.236956	0.976684	0.769742	-0.206942	HOXA3;HOXA3;HOXA3	NM_153631;NM_153632;NM_030661	3'UTR;3'UTR;3'UTR	chr7:27146069-27146600	Island
cg01964852	7	27146262	0.907731	0.624514	-0.283218	0.931792	0.697909	-0.233883	HOXA3;HOXA3;HOXA3	NM_153631;NM_153632;NM_030661	3'UTR;3'UTR;3'UTR	chr7:27146069-27146600	Island
cg19048532	7	27148002	0.985539	0.730564	-0.254975	0.98704	0.749169	-0.237871	HOXA3;HOXA3;HOXA3	NM_153632;NM_153631;NM_030661	Body;Body;Body	chr7:27147589-27148389	Island
cg23884241	7	27169957	0.968362	0.704542	-0.26382	0.971737	0.747308	-0.224429	HOXA4	NM_002141	1stExon	chr7:27169572-27170638	Island
cg05076221	7	27182637	0.889485	0.614989	-0.274496	0.878933	0.675023	-0.20391	HOXA5	NM_019102	Body	chr7:27182613-27185562	Island
cg01748892	7	27184667	0.919164	0.656836	-0.262328	0.921995	0.717974	-0.204021	HOXA5	NM_019102	TSS1500	chr7:27182613-27185562	Island
cg18931036	7	27185393	0.981656	0.69093	-0.290726	0.974432	0.773992	-0.20044	HOXA6	NM_024014	Body	chr7:27182613-27185562	Island
cg21778348	7	27194614	0.921706	0.592114	-0.329592	0.922525	0.633665	-0.28886	HOXA7	NM_006896	Body	chr7:27194583-27194827	Island
cg05065989	7	27205200	0.931753	0.615343	-0.31641	0.937172	0.700681	-0.236491	HOXA9	NM_152739	TSS200	chr7:27203915-27206462	Island
cg00905524	7	27206907	0.905451	0.618636	-0.286814	0.87217	0.669146	-0.203023				chr7:27208871-27209616	N_Shore
cg18416576	7	27214043	0.966386	0.687935	-0.278452	0.964042	0.755947	-0.208095	HOXA10;HOXA10	NM_018951;NM_153715	TSS200;Body	chr7:27212416-27214396	Island
cg13352750	7	27225123	0.977853	0.684083	-0.29377	0.982518	0.729524	-0.252993	HOXA11AS;HOXA11	NR_002795;NM_005523	Body;TSS1500	chr7:27225050-27225629	Island
cg06218338	7	27231894	0.96825	0.677141	-0.291108	0.971593	0.711267	-0.260327				chr7:27231805-27233097	Island
cg15254559	7	27292145	0.966728	0.640395	-0.326333	0.930762	0.635434	-0.295328				chr7:27291119-27292197	Island
cg15046299	7	27309073	0.894548	0.526919	-0.367629	0.925487	0.679042	-0.246445
cg12726568	7	27498005	0.946098	0.672618	-0.27348	0.918763	0.694624	-0.224139
cg08712082	7	30673506	0.891733	0.646645	-0.245088	0.908906	0.693688	-0.215218	GARS	NM_002047	3'UTR
cg09516959	7	30721478	0.922274	0.642089	-0.280185	0.901009	0.692914	-0.208095	CRHR2	NM_001883	Body	chr7:30721372-30722445	Island
cg07135629	7	30951709	0.977143	0.678143	-0.299	0.980053	0.686262	-0.293791	AQP1	NM_198098	1stExon
cg27076139	7	31091718	0.957671	0.64908	-0.308591	0.808595	0.5957	-0.212895	ADCYAP1R1	NM_001118	TSS1500	chr7:31091717-31093077	Island
cg02914422	7	32110145	0.974386	0.71998	-0.254406	0.97451	0.744128	-0.230381	PDE1C	NM_005020	5'UTR	chr7:32110063-32110910	Island
cg26673012	7	35293753	0.960723	0.627969	-0.332754	0.952939	0.6646	-0.288338	TBX20;TBX20	NM_001166220;NM_001077653	TSS200;TSS200	chr7:35292985-35294674	Island
cg15174623	7	35494345	0.955266	0.670772	-0.284494	0.931631	0.693213	-0.238418				chr7:35494213-35494702	Island
cg08612137	7	42533206	0.972769	0.694748	-0.278021	0.841249	0.407537	-0.433713				chr7:42533076-42533283	Island
cg03004999	7	43152125	0.86943	0.587116	-0.282314	0.833426	0.621659	-0.211766	HECW1	NM_015052	TSS200	chr7:43152020-43153340	Island
cg08039116	7	43152254	0.974127	0.606312	-0.367815	0.962779	0.633709	-0.32907	HECW1;HECW1	NM_015052;NM_015052	1stExon;5'UTR	chr7:43152020-43153340	Island
cg15993027	7	43484421	0.980485	0.63697	-0.343515	0.969097	0.666708	-0.302389	HECW1	NM_015052	Body	chr7:43484390-43485123	Island
cg21154964	7	43484715	0.978672	0.69226	-0.286413	0.958563	0.725822	-0.232741	HECW1	NM_015052	Body	chr7:43484390-43485123	Island
cg03257739	7	43918221	0.924908	0.671215	-0.253693	0.922265	0.715968	-0.206297	URGCP;URGCP;URGCP	NM_001077664;NM_001077663;NM_017920	Body;Body;Body
cg00413870	7	44039604	0.98612	0.721624	-0.264496	0.977029	0.75202	-0.22501	SPDYE1;POLR2J4	NM_175064;NR_003655	TSS1500;Body
cg18361730	7	44047039	0.958327	0.605221	-0.353107	0.946744	0.638031	-0.308713	SPDYE1;POLR2J4	NM_175064;NR_003655	Body;Body
cg14871932	7	44185323	0.979056	0.683552	-0.295504	0.978018	0.765681	-0.212337	GCK;GCK;GCK	NM_000162;NM_033508;NM_033507	Body;Body;Body	chr7:44184770-44185695	Island
cg21330313	7	44259047	0.961603	0.697123	-0.26448	0.960876	0.752969	-0.207907	CAMK2B;CAMK2B;CAMK2B;CAMK2B;CAMK2B;CAMK2B;CAMK2B;CAMK2B	NM_172084;NM_172083;NM_172082;NM_001220;NM_172079;NM_172081;NM_172078;NM_172080	3'UTR;3'UTR;3'UTR;3'UTR;3'UTR;3'UTR;3'UTR;3'UTR	chr7:44259669-44259923	N_Shore
cg22211058	7	44259684	0.891054	0.549876	-0.341178	0.902363	0.612661	-0.289703	CAMK2B;CAMK2B;CAMK2B;CAMK2B;CAMK2B;CAMK2B;CAMK2B;CAMK2B	NM_172081;NM_172082;NM_172083;NM_172084;NM_172079;NM_001220;NM_172078;NM_172080	Body;Body;Body;Body;Body;Body;Body;Body	chr7:44259669-44259923	Island
cg06032855	7	44259810	0.960941	0.701705	-0.259236	0.96338	0.761372	-0.202009	CAMK2B;CAMK2B;CAMK2B;CAMK2B;CAMK2B;CAMK2B;CAMK2B;CAMK2B	NM_172081;NM_172082;NM_172083;NM_172084;NM_172079;NM_001220;NM_172078;NM_172080	Body;Body;Body;Body;Body;Body;Body;Body	chr7:44259669-44259923	Island
cg23233802	7	44325483	0.699628	0.487032	-0.212597	0.682088	0.445677	-0.236411	CAMK2B;CAMK2B;CAMK2B;CAMK2B;CAMK2B;CAMK2B;CAMK2B;CAMK2B	NM_172081;NM_172082;NM_172083;NM_172084;NM_172079;NM_001220;NM_172078;NM_172080	Body;Body;Body;Body;Body;Body;Body;Body
cg26390609	7	44579467	0.963871	0.725336	-0.238535	0.956859	0.756346	-0.200512	NPC1L1;NPC1L1	NM_013389;NM_001101648	Body;Body
cg16707506	7	45067057	0.87828	0.631095	-0.247185	0.875048	0.670427	-0.204621	CCM2;CCM2;CCM2;CCM2;CCM2	NM_031443;NM_001167935;NM_001167934;NR_030770;NM_001029835	Body;Body;Body;Body;TSS200
cg12573289	7	45075791	0.880436	0.623386	-0.25705	0.888977	0.685512	-0.203465	CCM2;CCM2;CCM2;CCM2;CCM2	NM_031443;NM_001029835;NM_001167935;NM_001167934;NR_030770	Body;Body;Body;Body;Body
cg23643835	7	45809304	0.921994	0.649859	-0.272135	0.907441	0.698582	-0.208859	2014-09-13	NR_024271	TSS1500	chr7:45808183-45808745	S_Shore
cg07012231	7	47384322	0.956387	0.612541	-0.343846	0.9629	0.601333	-0.361567	TNS3	NM_022748	Body
cg02816732	7	47384337	0.930189	0.637646	-0.292544	0.917123	0.640453	-0.27667	TNS3	NM_022748	Body
cg05425699	7	47580148	0.972317	0.708234	-0.264083	0.965431	0.715462	-0.249969	TNS3	NM_022748	TSS1500	chr7:47576519-47577210	S_Shelf
cg07996452	7	47749519	0.928418	0.71164	-0.216778	0.919137	0.71548	-0.203657
cg25134328	7	47783668	0.901543	0.683388	-0.218156	0.859895	0.651142	-0.208753
cg16962008	7	48075950	0.893128	0.652986	-0.240142	0.95545	0.706906	-0.248544	C7orf57	NM_001100159	Body	chr7:48074838-48075985	Island
cg23513252	7	48147044	0.971247	0.700902	-0.270344	0.977058	0.733091	-0.243967	UPP1;UPP1	NM_003364;NM_181597	Body;Body
cg01967073	7	48147130	0.957322	0.614962	-0.34236	0.954203	0.681565	-0.272639	UPP1;UPP1	NM_003364;NM_181597	Body;Body
cg07045469	7	48494579	0.939568	0.666202	-0.273367	0.926078	0.698953	-0.227125	ABCA13	NM_152701	Body	chr7:48494361-48494753	Island
cg02497785	7	48494608	0.9163	0.570691	-0.345609	0.758844	0.547998	-0.210846	ABCA13	NM_152701	Body	chr7:48494361-48494753	Island
cg18206027	7	49813486	0.973022	0.712872	-0.26015	0.965201	0.724709	-0.240492	VWC2;VWC2	NM_198570;NM_198570	1stExon;5'UTR	chr7:49813008-49815752	Island
cg07750378	7	50132764	0.967888	0.60147	-0.366418	0.938546	0.6223	-0.316246	ZPBP;ZPBP	NM_007009;NM_001159878	1stExon;1stExon	chr7:50132572-50132921	Island
cg24828620	7	50132903	0.966249	0.732886	-0.233363	0.910302	0.662279	-0.248023	ZPBP;ZPBP	NM_001159878;NM_007009	TSS200;TSS200	chr7:50132572-50132921	Island
cg07832178	7	50198848	0.96332	0.644456	-0.318864	0.950883	0.675997	-0.274886	C7orf72	NM_001161834	3'UTR	chr7:50198771-50198986	Island
cg01139861	7	50343298	0.961804	0.724907	-0.236897	0.95952	0.711086	-0.248435	IKZF1	NM_006060	TSS1500	chr7:50342895-50343456	Island
cg19725725	7	50658418	0.954748	0.70158	-0.253168	0.947705	0.731124	-0.216582	GRB10;GRB10;GRB10;GRB10	NM_001001549;NM_001001550;NM_001001555;NM_005311	3'UTR;3'UTR;3'UTR;3'UTR
cg21540359	7	52341648	0.975511	0.727485	-0.248027	0.951054	0.726534	-0.22452				chr7:52341468-52342266	Island
cg22131234	7	54609968	0.965435	0.723224	-0.242211	0.969997	0.753993	-0.216004	VSTM2A	NM_182546	TSS200	chr7:54609734-54610140	Island
cg15810747	7	54765501	0.975582	0.732931	-0.242651	0.934999	0.732298	-0.202702				chr7:54765426-54765637	Island
cg09378783	7	55161242	0.902369	0.683846	-0.218524	0.889208	0.670963	-0.218244	EGFR;EGFR;EGFR;EGFR	NM_201283;NM_201284;NM_201282;NM_005228	Body;Body;Body;Body
cg12385599	7	56184153	0.97147	0.718812	-0.252658	0.961239	0.713731	-0.247508	LOC389493	NM_001145712	TSS200	chr7:56183577-56184165	Island
cg10742917	7	56242801	0.985646	0.760166	-0.225481	0.979503	0.735675	-0.243828				chr7:56242406-56243298	Island
cg03217800	7	56439703	0.952614	0.689398	-0.263216	0.934803	0.685412	-0.249391				chr7:56436287-56436559	S_Shelf
cg19789755	7	56950153	0.972084	0.683146	-0.288938	0.968083	0.664989	-0.303094				chr7:56949864-56950322	Island
cg06891939	7	56950307	0.882794	0.597519	-0.285275	0.875049	0.635231	-0.239818				chr7:56949864-56950322	Island
cg10720000	7	57484635	0.954375	0.708098	-0.246277	0.926736	0.721929	-0.204807				chr7:57484168-57485070	Island
cg20164601	7	63642083	0.859447	0.60124	-0.258207	0.868806	0.665924	-0.202882				chr7:63642039-63643802	Island
cg26335633	7	64029999	0.96512	0.645435	-0.319685	0.937438	0.657298	-0.280139				chr7:64029902-64030972	Island
cg22984587	7	64043119	0.971379	0.658045	-0.313334	0.947328	0.66564	-0.281687	LOC641746	NR_033245	Body
cg26939375	7	64535504	0.962658	0.688207	-0.274451	0.963493	0.735058	-0.228435				chr7:64535252-64535630	Island
cg15547241	7	66751257	0.741821	0.23453	-0.507291	0.750056	0.21579	-0.534266				chr7:66751106-66751333	Island
cg07143083	7	70597921	0.982498	0.664392	-0.318106	0.956844	0.712596	-0.244248	WBSCR17	NM_022479	1stExon	chr7:70596228-70598382	Island
cg22458401	7	72742115	0.964796	0.671843	-0.292952	0.964051	0.720985	-0.243066	TRIM50;FKBP6;FKBP6	NM_178125;NM_003602;NM_001135211	TSS200;TSS200;TSS200	chr7:72741804-72742710	Island
cg19343600	7	72742143	0.899205	0.650297	-0.248908	0.961836	0.686474	-0.275362	TRIM50;FKBP6;FKBP6	NM_178125;NM_003602;NM_001135211	TSS200;TSS200;TSS200	chr7:72741804-72742710	Island
cg05666820	7	72848703	0.974441	0.693279	-0.281162	0.972038	0.735451	-0.236587	FZD9	NM_003508	1stExon	chr7:72847933-72850032	Island
cg23309203	7	73609124	0.925056	0.623592	-0.301463	0.912112	0.673499	-0.238613	EIF4H;EIF4H	NM_022170;NM_031992	Body;Body
cg26307355	7	73938543	0.980976	0.756848	-0.224129	0.979942	0.718583	-0.261359	GTF2IRD1;GTF2IRD1	NM_005685;NM_016328	Body;Body
cg00475182	7	74378637	0.970623	0.672164	-0.298459	0.94925	0.682898	-0.266352	GATSL1	NM_001145063	TSS1500
cg14018339	7	74564032	0.931761	0.643446	-0.288314	0.92386	0.686447	-0.237413	GTF2IRD2B	NM_001003795	Body
cg07751270	7	74978127	0.941875	0.685967	-0.255908	0.942307	0.69184	-0.250468	PMS2L2	NR_003614	Body
cg00394725	7	75024729	0.970923	0.630492	-0.340431	0.962228	0.641373	-0.320855	TRIM74;TRIM73	NM_198853;NM_198924	TSS200;TSS200	chr7:75024250-75025212	Island
cg13171107	7	75045482	0.973897	0.618113	-0.355784	0.972834	0.656767	-0.316067	NSUN5B;NSUN5B;NSUN5B	NM_001039575;NM_145645;NM_001039576	Body;Body;Body
cg10351692	7	75053196	0.97534	0.674674	-0.300666	0.97586	0.726422	-0.249439	POM121C	NM_001099415	Body	chr7:75051059-75051612	S_Shore
cg01273613	7	75131017	0.968927	0.66199	-0.306936	0.956448	0.744839	-0.211609	SPDYE5	NM_001099435	Body
cg26596975	7	75189250	0.920646	0.650281	-0.270365	0.911312	0.699072	-0.21224	HIP1	NM_005338	Body	chr7:75189055-75189289	Island
cg13053914	7	75511260	0.968564	0.730861	-0.237703	0.969684	0.74037	-0.229314	RHBDD2;RHBDD2	NM_001040456;NM_001040457	Body;5'UTR	chr7:75508166-75508759	S_Shelf
cg02752243	7	76610035	0.974233	0.718962	-0.255271	0.971033	0.73825	-0.232783	PMS2L11	NR_023383	TSS200
cg19721794	7	76682368	0.853992	0.573824	-0.280168	0.847635	0.620392	-0.227244
cg15241633	7	86415945	0.97961	0.772421	-0.207189	0.957843	0.721881	-0.235961	GRM3	NM_000840	Body	chr7:86415620-86416112	Island
cg14950193	7	89873797	0.918955	0.708591	-0.210365	0.957152	0.7334	-0.223752	C7orf63;C7orf63	NM_001160138;NM_001039706	TSS1500;TSS1500	chr7:89874321-89874855	N_Shore
cg23697855	7	89950296	0.953155	0.655737	-0.297418	0.95921	0.687572	-0.271638				chr7:89950258-89950778	Island
cg15154255	7	92080385	0.890262	0.574007	-0.316255	0.906106	0.617637	-0.288469	GATAD1	NM_021167	Body	chr7:92076699-92077395	S_Shelf
cg07278332	7	94294290	0.970535	0.711762	-0.258773	0.958722	0.751724	-0.206998	PEG10;PEG10	NM_015068;NM_001040152	Body;3'UTR	chr7:94293609-94293864	S_Shore
cg01759597	7	96626788	0.947345	0.591416	-0.355929	0.864632	0.613314	-0.251319	DLX6AS	NR_015448	Body
cg22616881	7	96642096	0.94477	0.617271	-0.327499	0.922199	0.704719	-0.217481	DLX6AS	NR_015448	Body	chr7:96645786-96646599	N_Shelf
cg02539083	7	97361148	0.946074	0.559113	-0.386961	0.660574	0.452512	-0.208062	TAC1;TAC1;TAC1;TAC1	NM_013998;NM_013997;NM_013996;NM_003182	TSS200;TSS200;TSS200;TSS200	chr7:97361132-97363018	Island
cg22884541	7	97841864	0.981755	0.716342	-0.265413	0.982769	0.779715	-0.203053	BHLHA15	NM_177455	1stExon	chr7:97841636-97842005	Island
cg21099419	7	97844473	0.966413	0.71434	-0.252073	0.966164	0.765327	-0.200836				chr7:97840559-97840845	S_Shelf
cg05569854	7	97923751	0.905053	0.621538	-0.283515	0.910875	0.675746	-0.235129	BAIAP2L1	NM_018842	Body
cg03493211	7	97923799	0.955564	0.683723	-0.271841	0.966029	0.741358	-0.224671	BAIAP2L1	NM_018842	Body
cg15889703	7	97937000	0.963237	0.71946	-0.243777	0.962031	0.741173	-0.220858	BAIAP2L1	NM_018842	Body
cg09244174	7	97978730	0.900086	0.609421	-0.290665	0.932998	0.684032	-0.248966	BAIAP2L1	NM_018842	Body
cg01307939	7	98467571	0.961454	0.62129	-0.340163	0.959007	0.607056	-0.35195	TMEM130;TMEM130;TMEM130;TMEM130;TMEM130;TMEM130	NM_001134451;NM_001134451;NM_152913;NM_001134450;NM_001134450;NM_152913	5'UTR;1stExon;1stExon;1stExon;5'UTR;5'UTR	chr7:98467023-98468058	Island
cg15391433	7	98547209	0.882559	0.628606	-0.253953	0.902782	0.66691	-0.235872	TRRAP	NM_003496	Body	chr7:98550800-98551093	N_Shelf
cg09020928	7	98552952	0.965658	0.660406	-0.305253	0.960874	0.661139	-0.299735	TRRAP	NM_003496	Body	chr7:98552746-98552962	Island
cg06571993	7	98579529	0.979147	0.661199	-0.317948	0.979883	0.697347	-0.282537	TRRAP	NM_003496	Body	chr7:98579439-98579640	Island
cg11740398	7	98602881	0.923581	0.663996	-0.259584	0.925096	0.690675	-0.234422	TRRAP	NM_003496	Body
cg08971171	7	99691611	0.944837	0.669512	-0.275325	0.929581	0.70809	-0.221491	MIR25;MCM7;MCM7;MIR93	NR_029498;NM_005916;NM_182776;NR_029510	TSS1500;Body;Body;TSS200
cg10084644	7	99775521	0.967148	0.734884	-0.232264	0.966329	0.765574	-0.200754	STAG3;GPC2	NM_012447;NM_152742	TSS200;TSS1500	chr7:99774733-99775583	Island
cg00553149	7	99775558	0.972417	0.731306	-0.241111	0.973277	0.762051	-0.211227	STAG3;STAG3;GPC2	NM_012447;NM_012447;NM_152742	1stExon;5'UTR;TSS1500	chr7:99774733-99775583	Island
cg04494750	7	100304693	0.973233	0.641606	-0.331627	0.962781	0.683269	-0.279512	POP7	NM_005837	Body	chr7:100303014-100304079	S_Shore
cg21129976	7	100421502	0.982939	0.664217	-0.318723	0.982577	0.703207	-0.27937	EPHB4	NM_004444	Body	chr7:100421295-100421515	Island
cg22644163	7	100421510	0.962666	0.68495	-0.277716	0.965019	0.723709	-0.24131	EPHB4	NM_004444	Body	chr7:100421295-100421515	Island
cg20113888	7	100732273	0.970011	0.699228	-0.270784	0.970899	0.759048	-0.211851	TRIM56	NM_030961	Body	chr7:100732088-100732424	Island
cg17944572	7	100888748	0.914432	0.635465	-0.278967	0.874404	0.673655	-0.200749	FIS1	NM_016068	TSS1500	chr7:100888069-100888488	S_Shore
cg00313685	7	101468882	0.895602	0.654371	-0.241231	0.901791	0.690804	-0.210987	CUX1;CUX1;CUX1	NM_181500;NM_181552;NM_001913	Body;Body;Body
cg05910443	7	101688675	0.95085	0.711789	-0.239061	0.952636	0.738063	-0.214573	CUX1;CUX1;CUX1	NM_181500;NM_181552;NM_001913	Body;Body;Body
cg24746677	7	101847575	0.907171	0.603493	-0.303678	0.893059	0.67221	-0.220849	CUX1;CUX1;CUX1	NM_181500;NM_181552;NM_001913	Body;Body;Body
cg18884557	7	101847700	0.977642	0.683197	-0.294445	0.976101	0.719163	-0.256939	CUX1;CUX1;CUX1	NM_181500;NM_181552;NM_001913	Body;Body;Body
cg16292251	7	101882808	0.906138	0.637231	-0.268907	0.922271	0.674398	-0.247873	CUX1;CUX1;CUX1	NM_181500;NM_181552;NM_001913	Body;Body;Body	chr7:101882594-101882995	Island
cg04094829	7	101885409	0.856537	0.415897	-0.44064	0.869817	0.597489	-0.272328	CUX1;CUX1;CUX1	NM_181500;NM_181552;NM_001913	Body;Body;Body	chr7:101882594-101882995	S_Shelf
cg07512361	7	101944430	0.937343	0.638169	-0.299174	0.936339	0.721398	-0.214942	SH2B2	NM_020979	Body	chr7:101943785-101944557	Island
cg08637257	7	101989013	0.90332	0.576847	-0.326473	0.905161	0.676587	-0.228574	SPDYE6	NM_001146210	Body	chr7:101988784-101989041	Island
cg22389215	7	102987306	0.881513	0.595014	-0.286499	0.879307	0.654594	-0.224713	PSMC2	NM_002803	TSS1500	chr7:102984857-102985337	S_Shore
cg10166277	7	104752828	0.834619	0.608196	-0.226423	0.897846	0.692978	-0.204868	MLL5;MLL5	NM_182931;NM_018682	Body;Body
cg02602423	7	105255065	0.97291	0.679742	-0.293169	0.974623	0.698792	-0.275831	ATXN7L1;ATXN7L1	NM_020725;NM_138495	Body;Body
cg01841651	7	105672016	0.909025	0.65225	-0.256775	0.921157	0.710487	-0.210669	FLJ23834	NM_152750	Body
cg22111032	7	112191219	0.789681	0.572306	-0.217376	0.805821	0.602961	-0.202861
cg05994320	7	113727753	0.956166	0.53483	-0.421336	0.955986	0.598639	-0.357347				chr7:113724924-113727795	Island
cg27331524	7	116963193	0.982107	0.701812	-0.280295	0.933789	0.69937	-0.234419	WNT2;WNT2;WNT2	NR_024047;NM_003391;NM_003391	Body;5'UTR;1stExon	chr7:116962841-116964803	Island
cg14382976	7	117067624	0.91932	0.701484	-0.217836	0.922624	0.704725	-0.217899	ASZ1;ASZ1	NR_023315;NM_130768	TSS200;TSS200	chr7:117067403-117067666	Island
cg01012244	7	127344973	0.922124	0.616031	-0.306092	0.909707	0.668989	-0.240719	SND1	NM_014390	Body
cg12952736	7	127556278	0.915856	0.677029	-0.238827	0.914655	0.713169	-0.201487	SND1	NM_014390	Body
cg24084481	7	127669504	0.932804	0.679019	-0.253785	0.922739	0.721097	-0.201641	SND1;LRRC4	NM_014390;NM_022143	Body;Body	chr7:127671158-127672853	N_Shore
cg09087503	7	127672473	0.961654	0.668179	-0.293474	0.957256	0.672649	-0.284607	SND1;LRRC4	NM_014390;NM_022143	Body;TSS1500	chr7:127671158-127672853	Island
cg12345672	7	127672658	0.950092	0.632953	-0.317139	0.944095	0.661071	-0.283024	SND1	NM_014390	Body	chr7:127671158-127672853	Island
cg21901946	7	127744210	0.965928	0.685616	-0.280312	0.942815	0.704515	-0.238299				chr7:127744194-127744554	Island
cg14592072	7	127774800	0.943788	0.678648	-0.26514	0.889287	0.679438	-0.209849				chr7:127775629-127776442	N_Shore
cg19594666	7	127881280	0.979125	0.732793	-0.246333	0.967553	0.752257	-0.215297	LEP	NM_000230	TSS200	chr7:127880750-127881375	Island
cg18549575	7	128494568	0.943801	0.683785	-0.260016	0.953583	0.743163	-0.21042	FLNC;FLNC	NM_001127487;NM_001458	Body;Body	chr7:128494511-128494730	Island
cg18959198	7	129172267	0.927742	0.634797	-0.292946	0.922495	0.684653	-0.237841
cg20186067	7	129422439	0.869623	0.632766	-0.236857	0.957559	0.723839	-0.23372				chr7:129418286-129422509	Island
cg21629528	7	130131921	0.977622	0.675757	-0.301864	0.960218	0.746659	-0.213559	MEST;MEST;MEST;MESTIT1	NM_177524;NM_002402;NM_177525;NR_004382	5'UTR;TSS200;5'UTR;TSS1500	chr7:130130739-130133111	Island
cg20050761	7	130131923	0.97931	0.642292	-0.337018	0.96782	0.646803	-0.321016	MEST;MEST;MEST;MESTIT1	NM_177524;NM_002402;NM_177525;NR_004382	5'UTR;TSS200;5'UTR;TSS1500	chr7:130130739-130133111	Island
cg07870293	7	130131931	0.97455	0.654664	-0.319886	0.971217	0.657341	-0.313877	MEST;MEST;MEST;MESTIT1	NM_177524;NM_002402;NM_177525;NR_004382	5'UTR;TSS200;5'UTR;TSS1500	chr7:130130739-130133111	Island
cg27589003	7	130132286	0.968094	0.736329	-0.231765	0.971966	0.75579	-0.216176	MEST;MEST;MESTIT1;MEST	NM_177524;NM_177525;NR_004382;NM_002402	5'UTR;5'UTR;TSS1500;Body	chr7:130130739-130133111	Island
cg00907810	7	131767768	0.950558	0.653407	-0.29715	0.884491	0.663893	-0.220598
cg08072507	7	133897858	0.959908	0.741854	-0.218054	0.932918	0.719547	-0.213372	LRGUK	NM_144648	Body
cg24807761	7	134632531	0.969881	0.719585	-0.250296	0.972163	0.740642	-0.231521	CALD1;CALD1;CALD1;CALD1;CALD1	NM_033139;NM_033157;NM_033140;NM_033138;NM_004342	Body;Body;Body;Body;Body
cg20914341	7	137276292	0.89183	0.659759	-0.232071	0.893941	0.690821	-0.20312	DGKI	NM_004717	Body
cg13793093	7	137531952	0.961009	0.663697	-0.297312	0.930952	0.705402	-0.22555	DGKI	NM_004717	TSS1500	chr7:137531125-137532382	Island
cg14288953	7	137693366	0.958875	0.745999	-0.212876	0.946696	0.742464	-0.204232
cg12854762	7	138554496	0.972922	0.671756	-0.301165	0.976316	0.715994	-0.260323	KIAA1549;KIAA1549	NM_001164665;NM_020910	Body;Body	chr7:138554231-138554499	Island
cg22164250	7	139256604	0.956126	0.692478	-0.263648	0.953703	0.725716	-0.227987	HIPK2;HIPK2	NM_022740;NM_001113239	3'UTR;3'UTR
cg05397886	7	139992453	0.976561	0.686442	-0.290118	0.969651	0.712239	-0.257412				chr7:139992321-139992574	Island
cg21265917	7	144100802	0.921344	0.677781	-0.243563	0.909829	0.699595	-0.210234	NOBOX	NM_001080413	TSS200
cg26971308	7	148498753	0.804866	0.562556	-0.24231	0.834488	0.616045	-0.218444
cg03661164	7	148560646	0.922843	0.694899	-0.227944	0.92349	0.722307	-0.201183	EZH2;EZH2	NM_004456;NM_152998	5'UTR;5'UTR
cg14795560	7	148700824	0.907457	0.659222	-0.248235	0.908223	0.689509	-0.218714	PDIA4	NM_004911	3'UTR
cg25416230	7	148921410	0.928388	0.694796	-0.233591	0.936998	0.722753	-0.214245	ZNF282	NM_003575	Body	chr7:148921021-148921837	Island
cg13614741	7	148991738	0.970665	0.704578	-0.266087	0.965501	0.752447	-0.213054	ZNF783	NR_015357	Body	chr7:148991655-148992181	Island
cg24320234	7	149733821	0.842559	0.579071	-0.263488	0.898249	0.689758	-0.208491
cg12613107	7	150069577	0.924975	0.669368	-0.255606	0.915439	0.692988	-0.222451	REPIN1;REPIN1;REPIN1;REPIN1	NM_001099696;NM_013400;NM_014374;NM_001099695	Body;Body;1stExon;Body	chr7:150068756-150070051	Island
cg18943917	7	150104961	0.962528	0.679529	-0.282999	0.953436	0.68979	-0.263646	LOC728743	NR_027237	Body	chr7:150104704-150105530	Island
cg24836822	7	150648840	0.965085	0.651875	-0.31321	0.936349	0.67833	-0.25802	KCNH2;KCNH2;KCNH2	NM_172056;NM_172057;NM_000238	Body;Body;Body	chr7:150647991-150648918	Island
cg24316073	7	150773456	0.960272	0.70354	-0.256732	0.953705	0.752068	-0.201637	SLC4A2	NM_003040	3'UTR
cg02086046	7	150776474	0.888159	0.569642	-0.318516	0.883987	0.643874	-0.240113	FASTK;FASTK	NM_033015;NM_006712	Body;Body	chr7:150777607-150780879	N_Shore
cg21657490	7	150815391	0.962549	0.69438	-0.268169	0.958331	0.745541	-0.21279	AGAP3;AGAP3	NM_001042535;NM_031946	Body;Body	chr7:150817005-150817237	N_Shore
cg23232891	7	150827897	0.889386	0.658172	-0.231214	0.899505	0.687665	-0.211839	AGAP3	NM_031946	Body
cg04795774	7	150901733	0.976538	0.703356	-0.273182	0.973623	0.717813	-0.25581				chr7:150901550-150901978	Island
cg18404559	7	151322523	0.929239	0.666218	-0.263021	0.927396	0.720412	-0.206984	PRKAG2;PRKAG2;PRKAG2	NM_016203;NM_001040633;NM_024429	Body;Body;Body
cg05890154	7	151542128	0.952368	0.694485	-0.257883	0.956564	0.722209	-0.234356	PRKAG2	NM_016203	Body
cg22711308	7	151805244	0.951146	0.72892	-0.222226	0.948565	0.7414	-0.207165	GALNT11	NM_022087	Body
cg19410378	7	152551811	0.986	0.706483	-0.279517	0.980901	0.744132	-0.236769	ACTR3B;ACTR3B	NM_020445;NM_001040135	3'UTR;3'UTR
cg10552126	7	154002064	0.967456	0.595738	-0.371717	0.935551	0.634884	-0.300667	DPP6;DPP6;DPP6	NM_001936;NM_130797;NM_001039350	TSS1500;Body;Body	chr7:154001964-154002281	Island
cg08166729	7	155079250	0.85343	0.563868	-0.289562	0.843759	0.643545	-0.200215
cg10169462	7	155079311	0.820526	0.514387	-0.306138	0.81538	0.520588	-0.294791
cg02344820	7	155167511	0.937605	0.647533	-0.290072	0.937163	0.720355	-0.216808				chr7:155164557-155167854	Island
cg07416383	7	155302899	0.949995	0.667197	-0.282798	0.936468	0.68129	-0.255177	CNPY1	NM_001103176	5'UTR	chr7:155302253-155303158	Island
cg21996149	7	155792826	0.974899	0.671445	-0.303454	0.946439	0.694226	-0.252213
cg15996284	7	156296906	0.982674	0.691963	-0.290711	0.949574	0.720941	-0.228633
cg13501951	7	156400310	0.976814	0.670595	-0.306219	0.976916	0.729268	-0.247648				chr7:156400018-156400712	Island
cg12836313	7	156733574	0.978633	0.750727	-0.227905	0.978518	0.771915	-0.206604				chr7:156733539-156734750	Island
cg02890194	7	156791845	0.937844	0.68278	-0.255064	0.939432	0.70358	-0.235851				chr7:156792318-156793272	N_Shore
cg03332469	7	156796967	0.967425	0.750195	-0.21723	0.972283	0.763638	-0.208645				chr7:156795355-156799394	Island
cg16884555	7	157234839	0.828067	0.503814	-0.324254	0.826243	0.596507	-0.229736				chr7:157234113-157235242	Island
cg16708264	7	157336976	0.971499	0.719795	-0.251704	0.973784	0.736529	-0.237256	PTPRN2;PTPRN2;PTPRN2	NM_002847;NM_130842;NM_130843	Body;Body;Body
cg10523411	7	157355924	0.872795	0.623181	-0.249614	0.948161	0.741505	-0.206656	PTPRN2;PTPRN2;PTPRN2	NM_002847;NM_130842;NM_130843	Body;Body;Body	chr7:157352995-157353232	S_Shelf
cg26641455	7	157404464	0.94062	0.699721	-0.240898	0.936718	0.726193	-0.210525	PTPRN2;PTPRN2;PTPRN2	NM_002847;NM_130842;NM_130843	Body;Body;Body	chr7:157405009-157406608	N_Shore
cg08463820	7	157453872	0.943267	0.649189	-0.294078	0.904084	0.694791	-0.209293	PTPRN2;PTPRN2;PTPRN2	NM_002847;NM_130842;NM_130843	Body;Body;Body	chr7:157453774-157454208	Island
cg04276099	7	157503503	0.967245	0.563598	-0.403647	0.9649	0.596503	-0.368397	PTPRN2;PTPRN2;PTPRN2	NM_002847;NM_130842;NM_130843	Body;Body;Body	chr7:157503469-157504144	Island
cg06242102	7	157561010	0.970396	0.69986	-0.270536	0.951733	0.746514	-0.205219	PTPRN2;PTPRN2;PTPRN2	NM_002847;NM_130842;NM_130843	Body;Body;Body	chr7:157560974-157561195	Island
cg13323391	7	157579745	0.983847	0.709075	-0.274772	0.972235	0.761798	-0.210437	PTPRN2;PTPRN2;PTPRN2	NM_002847;NM_130842;NM_130843	Body;Body;Body	chr7:157577685-157577942	S_Shore
cg10243459	7	157584081	0.976894	0.722032	-0.254862	0.955545	0.744636	-0.210909	PTPRN2;PTPRN2;PTPRN2	NM_002847;NM_130842;NM_130843	Body;Body;Body	chr7:157586711-157587112	N_Shelf
cg05581460	7	157584183	0.893298	0.631001	-0.262296	0.860239	0.647223	-0.213015	PTPRN2;PTPRN2;PTPRN2	NM_002847;NM_130842;NM_130843	Body;Body;Body	chr7:157586711-157587112	N_Shelf
cg21232767	7	157619282	0.982039	0.647589	-0.33445	0.977201	0.66143	-0.315771	PTPRN2;PTPRN2;PTPRN2	NM_002847;NM_130842;NM_130843	Body;Body;Body	chr7:157618856-157619302	Island
cg08041408	7	157690609	0.952303	0.734505	-0.217798	0.917195	0.715491	-0.201704	PTPRN2;PTPRN2;PTPRN2	NM_002847;NM_130842;NM_130843	Body;Body;Body	chr7:157690559-157690770	Island
cg12820461	7	157702935	0.932288	0.561383	-0.370905	0.920627	0.576554	-0.344073	PTPRN2;PTPRN2;PTPRN2	NM_002847;NM_130842;NM_130843	Body;Body;Body	chr7:157702996-157703285	N_Shore
cg10427027	7	157730264	0.952127	0.699326	-0.252801	0.93559	0.72675	-0.20884	PTPRN2;PTPRN2;PTPRN2	NM_002847;NM_130842;NM_130843	Body;Body;Body
cg11055858	7	157876450	0.824005	0.404683	-0.419322	0.679753	0.440202	-0.239552	PTPRN2;PTPRN2;PTPRN2	NM_002847;NM_130842;NM_130843	Body;Body;Body
cg17661112	7	157933417	0.964501	0.707307	-0.257194	0.937358	0.67439	-0.262968	PTPRN2;PTPRN2;PTPRN2	NM_002847;NM_130842;NM_130843	Body;Body;Body
cg02452209	7	158060901	0.957615	0.658981	-0.298635	0.903576	0.658947	-0.244629	PTPRN2;PTPRN2;PTPRN2	NM_002847;NM_130842;NM_130843	Body;Body;Body	chr7:158060894-158061100	Island
cg11797573	7	158219200	0.953943	0.581068	-0.372874	0.90642	0.606368	-0.300052	PTPRN2;PTPRN2;PTPRN2	NM_002847;NM_130842;NM_130843	Body;Body;Body	chr7:158217851-158220709	Island
cg17812313	7	158270995	0.932928	0.645605	-0.287322	0.921286	0.701834	-0.219452	PTPRN2;PTPRN2;PTPRN2	NM_002847;NM_130842;NM_130843	Body;Body;Body
cg06892332	7	158349676	0.926479	0.592805	-0.333674	0.87234	0.613448	-0.258892	PTPRN2;PTPRN2;PTPRN2	NM_002847;NM_130842;NM_130843	Body;Body;Body	chr7:158349387-158350091	Island
cg23749005	7	158362339	0.889433	0.616012	-0.273421	0.670516	0.451929	-0.218587	PTPRN2;PTPRN2;PTPRN2	NM_002847;NM_130842;NM_130843	Body;Body;Body	chr7:158361909-158362970	Island
cg12348202	7	158381023	0.980822	0.710777	-0.270045	0.985226	0.751198	-0.234028	PTPRN2;PTPRN2;PTPRN2	NM_130843;NM_130842;NM_002847	TSS1500;TSS1500;TSS1500	chr7:158379328-158381221	Island
cg06614336	7	158441237	0.939116	0.675602	-0.263514	0.929512	0.697184	-0.232328	NCAPG2	NM_017760	Body
cg26295559	7	158550318	0.867412	0.594738	-0.272674	0.901406	0.679517	-0.22189	ESYT2	NM_020728	Body
cg01860370	7	158785768	0.894584	0.665171	-0.229414	0.882146	0.613003	-0.269143				chr7:158785261-158785771	Island
cg27282922	7	158799041	0.940802	0.678474	-0.262328	0.915969	0.686557	-0.229412				chr7:158798591-158799434	Island
cg10509850	7	158817404	0.962436	0.677239	-0.285197	0.931233	0.694836	-0.236397	LOC154822	NR_024394	Body	chr7:158817175-158817629	Island
cg19814400	7	158936632	0.968837	0.711754	-0.257083	0.962312	0.751433	-0.210879	VIPR2	NM_003382	Body	chr7:158936507-158938492	Island
cg26668744	7	159127977	0.937127	0.605533	-0.331593	0.922388	0.676194	-0.246194
cg00794209	8	255189	0.970457	0.704169	-0.266288	0.910546	0.700326	-0.210221				chr8:253718-255462	Island
cg11416102	8	651193	0.926802	0.571222	-0.35558	0.905471	0.636387	-0.269084	ERICH1	NM_207332	Body	chr8:651163-651453	Island
cg23987846	8	651301	0.980869	0.644422	-0.336448	0.973396	0.710169	-0.263227	ERICH1	NM_207332	Body	chr8:651163-651453	Island
cg22153345	8	651449	0.949632	0.625279	-0.324353	0.954573	0.683929	-0.270643	ERICH1	NM_207332	Body	chr8:651163-651453	Island
cg12442125	8	790456	0.868776	0.338544	-0.530232	0.611312	0.322468	-0.288845				chr8:789923-790798	Island
cg26096090	8	986000	0.978135	0.643885	-0.334249	0.968559	0.642868	-0.325691				chr8:983687-986272	Island
cg22254103	8	989193	0.957379	0.411193	-0.546185	0.881579	0.450865	-0.430714				chr8:989167-990699	Island
cg12502286	8	1899127	0.951262	0.694899	-0.256363	0.946014	0.741024	-0.20499	ARHGEF10	NM_014629	Body
cg22354030	8	1938554	0.967746	0.70339	-0.264356	0.963708	0.736382	-0.227326	KBTBD11	NM_014867	5'UTR	chr8:1938520-1939290	Island
cg11875917	8	4980497	0.974607	0.678898	-0.29571	0.960034	0.733182	-0.226852				chr8:4980317-4980946	Island
cg11227064	8	6479776	0.971353	0.702098	-0.269255	0.969998	0.758099	-0.211899	MCPH1	NM_024596	Body
cg24923430	8	8679450	0.844366	0.372086	-0.47228	0.868704	0.431132	-0.437572	MFHAS1	NM_004225	Body
cg05753693	8	10192930	0.977655	0.691128	-0.286527	0.966429	0.751353	-0.215077	MSRA;MSRA;MSRA	NM_001135671;NM_001135670;NM_012331	Body;Body;Body	chr8:10191940-10192620	S_Shore
cg16844941	8	11555178	0.952671	0.611381	-0.34129	0.962016	0.72579	-0.236226				chr8:11555099-11555603	Island
cg26118821	8	18541529	0.952931	0.647783	-0.305147	0.955298	0.734453	-0.220846	PSD3;PSD3	NM_206909;NM_015310	Body;Body
cg16420199	8	19797965	0.969825	0.703697	-0.266128	0.964153	0.760436	-0.203718	LPL	NM_000237	Body	chr8:19796843-19798006	Island
cg15310871	8	20077936	0.959687	0.702495	-0.257193	0.955044	0.751753	-0.203291	ATP6V1B2	NM_001693	3'UTR
cg25459300	8	20375578	0.973131	0.677649	-0.295482	0.629359	0.424671	-0.204688
cg18147606	8	21302233	0.957705	0.596797	-0.360909	0.893376	0.559493	-0.333883
cg22276619	8	21645332	0.92844	0.636037	-0.292403	0.960094	0.75955	-0.200544	GFRA2;GFRA2;GFRA2	NM_001165038;NM_001165039;NM_001495	Body;Body;Body	chr8:21644908-21647845	Island
cg21163717	8	21769903	0.967307	0.640654	-0.326653	0.96206	0.698047	-0.264013	DOK2	NM_003974	Body	chr8:21769694-21770080	Island
cg07082452	8	22547688	0.967561	0.664863	-0.302698	0.971076	0.740184	-0.230893	EGR3	NM_004430	3'UTR	chr8:22547486-22553427	Island
cg13324546	8	23564031	0.977831	0.641486	-0.336345	0.977645	0.732181	-0.245464	NKX2-6	NM_001136271	TSS200	chr8:23562475-23565175	Island
cg16459364	8	24771125	0.961835	0.681331	-0.280504	0.959414	0.745479	-0.213935	NEFM;NEFM	NM_005382;NM_001105541	TSS200;TSS1500	chr8:24770908-24772547	Island
cg19677607	8	24772270	0.981563	0.691616	-0.289947	0.973278	0.756499	-0.216779	NEFM;NEFM	NM_001105541;NM_005382	TSS200;1stExon	chr8:24770908-24772547	Island
cg22562942	8	24772309	0.971798	0.686634	-0.285164	0.967261	0.719419	-0.247842	NEFM;NEFM	NM_001105541;NM_005382	TSS200;1stExon	chr8:24770908-24772547	Island
cg03169018	8	24772435	0.966555	0.672012	-0.294543	0.969104	0.749941	-0.219163	NEFM;NEFM	NM_001105541;NM_005382	TSS200;Body	chr8:24770908-24772547	Island
cg10905495	8	25868109	0.953362	0.673471	-0.279891	0.887988	0.598233	-0.289756	EBF2	NM_022659	Body
cg10345404	8	27187123	0.930669	0.669031	-0.261638	0.923188	0.717961	-0.205227	PTK2B;PTK2B;PTK2B;PTK2B	NM_173175;NM_004103;NM_173174;NM_173176	5'UTR;5'UTR;5'UTR;5'UTR	chr8:27183090-27183390	S_Shelf
cg23293774	8	27321215	0.950078	0.607594	-0.342484	0.93183	0.64538	-0.28645	CHRNA2	NM_000742	Body	chr8:27320914-27321276	Island
cg26333660	8	28625366	0.862085	0.523551	-0.338534	0.859984	0.587697	-0.272287	INTS9;INTS9;INTS9	NM_001145159;NR_026826;NM_018250	3'UTR;Body;3'UTR
cg20893180	8	36957379	0.93792	0.611292	-0.326628	0.925282	0.666442	-0.258839
cg27498114	8	37823292	0.971571	0.617438	-0.354133	0.971144	0.640474	-0.33067	ADRB3	NM_000025	1stExon	chr8:37822486-37824008	Island
cg17619823	8	37823475	0.968235	0.708943	-0.259292	0.973058	0.70638	-0.266679	ADRB3	NM_000025	1stExon	chr8:37822486-37824008	Island
cg22598885	8	38175609	0.970968	0.739827	-0.231141	0.967689	0.749471	-0.218217	WHSC1L1;WHSC1L1	NM_023034;NM_017778	Body;Body
cg26124318	8	38965122	0.971028	0.726113	-0.244915	0.972326	0.751647	-0.220679	ADAM32;ADAM32	NM_145004;NM_145004	1stExon;5'UTR	chr8:38965013-38965423	Island
cg14742937	8	39172097	0.951002	0.712525	-0.238478	0.950291	0.748126	-0.202165	ADAM5P	NR_001448	TSS200
cg17527589	8	39380435	0.955416	0.698907	-0.25651	0.924815	0.717534	-0.207282	ADAM3A;ADAM3A;ADAM3A	NR_001569;NR_024107;NR_024106	Body;Body;Body	chr8:39380225-39380533	Island
cg07296835	8	41134425	0.881161	0.651906	-0.229255	0.866699	0.661017	-0.205682	SFRP1	NM_003012	Body
cg15839448	8	41166530	0.968398	0.672859	-0.295538	0.962456	0.715616	-0.246839	SFRP1	NM_003012	1stExon	chr8:41165852-41167140	Island
cg24319902	8	41166990	0.975554	0.648737	-0.326817	0.970537	0.690475	-0.280062	SFRP1	NM_003012	TSS200	chr8:41165852-41167140	Island
cg01495122	8	41167087	0.97737	0.707694	-0.269676	0.971207	0.721546	-0.249661	SFRP1	NM_003012	TSS200	chr8:41165852-41167140	Island
cg17816908	8	41167109	0.981886	0.718965	-0.262921	0.97742	0.754679	-0.222741	SFRP1	NM_003012	TSS200	chr8:41165852-41167140	Island
cg11823178	8	41519399	0.745779	0.533557	-0.212222	0.954416	0.733093	-0.221323	ANK1;ANK1;ANK1;ANK1;ANK1;ANK1;ANK1;MIR486;ANK1	NM_020476;NM_020478;NM_001142445;NM_020475;NM_020480;NM_020477;NM_001142446;NR_030161;NM_000037	Body;Body;Body;Body;Body;Body;Body;TSS1500;Body
cg15706250	8	41583321	0.904525	0.663471	-0.241054	0.971098	0.687217	-0.283881	ANK1;ANK1;ANK1;ANK1;ANK1	NM_020476;NM_020475;NM_001142446;NM_020477;NM_000037	Body;Body;Body;Body;Body	chr8:41583135-41583524	Island
cg17182837	8	41585554	0.911173	0.66715	-0.244023	0.908305	0.683156	-0.22515	ANK1;ANK1;ANK1;ANK1;ANK1	NM_020476;NM_020475;NM_001142446;NM_020477;NM_000037	Body;Body;Body;Body;Body	chr8:41583135-41583524	S_Shelf
cg08604534	8	41733475	0.90718	0.581962	-0.325219	0.940477	0.710673	-0.229805	ANK1	NM_001142446	Body	chr8:41733535-41733911	N_Shore
cg05166490	8	41754172	0.963542	0.718526	-0.245016	0.927912	0.710162	-0.21775	ANK1;ANK1	NM_001142446;NM_001142446	1stExon;5'UTR	chr8:41753340-41755250	Island
cg17693222	8	42033472	0.911667	0.649965	-0.261702	0.920711	0.706007	-0.214704	PLAT;PLAT	NM_000930;NM_033011	3'UTR;3'UTR
cg05516128	8	42269324	0.976791	0.710287	-0.266505	0.976807	0.761379	-0.215428				chr8:42268436-42268759	S_Shore
cg09695510	8	43059960	0.963337	0.673667	-0.28967	0.952244	0.688383	-0.263861				chr8:43059755-43059973	Island
cg01882426	8	43147211	0.962868	0.705036	-0.257832	0.906622	0.671494	-0.235129	POTEA;POTEA	NM_001002920;NM_001005365	TSS1500;TSS1500
cg15247169	8	47057504	0.96833	0.642157	-0.326173	0.902728	0.675337	-0.227391
cg09100338	8	48676054	0.954903	0.729526	-0.225378	0.956696	0.727212	-0.229485				chr8:48676838-48677109	N_Shore
cg26982601	8	48677407	0.940149	0.648581	-0.291568	0.943862	0.669266	-0.274596				chr8:48676838-48677109	S_Shore
cg04920358	8	49468800	0.964986	0.742482	-0.222504	0.962272	0.75051	-0.211762				chr8:49468683-49468959	Island
cg24884444	8	49572044	0.947312	0.680412	-0.266899	0.952943	0.711523	-0.24142
cg21086940	8	53012521	0.962274	0.725429	-0.236845	0.949105	0.715629	-0.233476
cg06691343	8	53326305	0.972923	0.764875	-0.208047	0.966538	0.745396	-0.221141
cg04672706	8	55370423	0.922316	0.629096	-0.293221	0.941176	0.61801	-0.323166	SOX17	NM_022454	TSS200	chr8:55370170-55372525	Island
cg00123055	8	55370951	0.96454	0.741829	-0.222711	0.967726	0.743957	-0.223769	SOX17	NM_022454	1stExon	chr8:55370170-55372525	Island
cg15427886	8	55379663	0.98688	0.780355	-0.206525	0.984052	0.782283	-0.201769				chr8:55378928-55380186	Island
cg08772345	8	56367723	0.970398	0.738763	-0.231634	0.946738	0.743605	-0.203133	XKR4;SBF1P1	NM_052898;NR_027765	Body;Body
cg22130262	8	57026502	0.92721	0.698187	-0.229022	0.946159	0.725977	-0.220182	MOS	NM_005372	1stExon	chr8:57025546-57026543	Island
cg18041277	8	57030824	0.923027	0.608902	-0.314125	0.916433	0.668162	-0.248271				chr8:57030196-57030884	Island
cg09133892	8	61325879	0.9359	0.663501	-0.272398	0.93558	0.728925	-0.206655
cg17307479	8	65494101	0.939572	0.660264	-0.279308	0.944392	0.727723	-0.216669	BHLHE22	NM_152414	1stExon	chr8:65492935-65494452	Island
cg17305181	8	67090581	0.95385	0.700695	-0.253155	0.962151	0.751513	-0.210639	CRH;CRH	NM_000756;NM_000756	1stExon;5'UTR	chr8:67089249-67089962	S_Shore
cg14353137	8	67873799	0.976249	0.737363	-0.238886	0.966902	0.757239	-0.209663				chr8:67873388-67875600	Island
cg15745900	8	68864549	0.976372	0.712513	-0.263859	0.954374	0.696698	-0.257676	PREX2;PREX2	NM_024870;NM_025170	TSS200;TSS200	chr8:68864584-68864946	N_Shore
cg12884982	8	75227607	0.864127	0.596261	-0.267866	0.873012	0.670461	-0.202551	JPH1	NM_020647	Body	chr8:75227341-75227934	Island
cg04410024	8	75896798	0.949789	0.658795	-0.290994	0.936101	0.706025	-0.230075	CRISPLD1	NM_031461	TSS200	chr8:75896528-75897116	Island
cg14283968	8	75896801	0.949544	0.619977	-0.329567	0.951129	0.681756	-0.269374	CRISPLD1	NM_031461	TSS200	chr8:75896528-75897116	Island
cg24928110	8	96085448	0.968435	0.730722	-0.237713	0.963051	0.746465	-0.216585				chr8:96085269-96085747	Island
cg15277906	8	97170364	0.972553	0.601254	-0.371299	0.960366	0.641056	-0.319311	GDF6	NM_001001557	Body	chr8:97169731-97170432	Island
cg19939997	8	97173335	0.965278	0.647661	-0.317617	0.942645	0.699158	-0.243486	GDF6	NM_001001557	TSS1500	chr8:97172634-97173880	Island
cg02471153	8	99440331	0.944632	0.597054	-0.347579	0.955681	0.674076	-0.281605	KCNS2	NM_020697	Body	chr8:99438692-99440425	Island
cg07972191	8	99960580	0.961829	0.626323	-0.335506	0.96491	0.644839	-0.320072	OSR2;OSR2	NM_053001;NM_001142462	5'UTR;5'UTR	chr8:99960497-99961438	Island
cg23158731	8	121137734	0.962571	0.754494	-0.208077	0.83845	0.597273	-0.241177	COL14A1	NM_021110	5'UTR	chr8:121137099-121137778	Island
cg16906092	8	125183790	0.944231	0.673237	-0.270994	0.935646	0.707457	-0.228188
cg07557260	8	132052870	0.937376	0.688622	-0.248754	0.950176	0.727506	-0.22267	ADCY8	NM_001115	TSS200	chr8:132052203-132054749	Island
cg26332560	8	132052887	0.878448	0.644189	-0.234259	0.914227	0.707794	-0.206432	ADCY8	NM_001115	TSS200	chr8:132052203-132054749	Island
cg07765706	8	133141815	0.933564	0.673306	-0.260258	0.826901	0.610212	-0.216689	KCNQ3	NM_004519	Body	chr8:133141565-133141816	Island
cg27224718	8	135614730	0.981707	0.723693	-0.258014	0.973681	0.749799	-0.223882	ZFAT;ZFAT;ZFAT	NM_001029939;NM_001167583;NM_020863	Body;Body;Body
cg06383163	8	139509073	0.9656	0.649863	-0.315738	0.902097	0.701241	-0.200856	FAM135B	NM_015912	TSS200	chr8:139508795-139509774	Island
cg00083535	8	140871048	0.946701	0.657983	-0.288718	0.929646	0.72886	-0.200786	TRAPPC9;TRAPPC9	NM_001160372;NM_031466	Body;Body
cg21351483	8	140950027	0.979941	0.699385	-0.280556	0.980367	0.734952	-0.245416	TRAPPC9;TRAPPC9	NM_001160372;NM_031466	Body;Body
cg20027456	8	140989643	0.95406	0.635355	-0.318705	0.942257	0.681574	-0.260683	TRAPPC9;TRAPPC9	NM_001160372;NM_031466	Body;Body
cg07454640	8	140990901	0.864031	0.618992	-0.245039	0.935068	0.689433	-0.245635	TRAPPC9;TRAPPC9	NM_001160372;NM_031466	Body;Body
cg12890650	8	140998950	0.893363	0.643229	-0.250134	0.885409	0.674319	-0.21109	TRAPPC9;TRAPPC9	NM_001160372;NM_031466	Body;Body
cg26881863	8	141057460	0.966101	0.705265	-0.260837	0.968871	0.751279	-0.217592	TRAPPC9;TRAPPC9	NM_001160372;NM_031466	Body;Body	chr8:141057284-141057521	Island
cg02225988	8	141147612	0.973959	0.732194	-0.241765	0.974719	0.764189	-0.210529	TRAPPC9;TRAPPC9	NM_001160372;NM_031466	Body;Body
cg16815625	8	141229477	0.982564	0.698392	-0.284172	0.983493	0.735803	-0.24769	TRAPPC9;TRAPPC9	NM_001160372;NM_031466	Body;Body
cg24483502	8	141290146	0.900973	0.613258	-0.287716	0.916846	0.712135	-0.204711	TRAPPC9;TRAPPC9	NM_001160372;NM_031466	Body;Body
cg15651152	8	141297750	0.936736	0.683974	-0.252762	0.950045	0.747965	-0.20208	TRAPPC9;TRAPPC9	NM_001160372;NM_031466	Body;Body
cg13071660	8	141297844	0.969528	0.734568	-0.23496	0.971595	0.767773	-0.203822	TRAPPC9;TRAPPC9	NM_001160372;NM_031466	Body;Body
cg23900548	8	141312701	0.893351	0.630305	-0.263046	0.879246	0.643852	-0.235394	TRAPPC9;TRAPPC9	NM_001160372;NM_031466	Body;Body
cg18554116	8	141312979	0.904161	0.641065	-0.263096	0.903632	0.671122	-0.232509	TRAPPC9;TRAPPC9	NM_001160372;NM_031466	Body;Body
cg10640168	8	141360745	0.980293	0.707723	-0.27257	0.981333	0.774807	-0.206526	TRAPPC9;TRAPPC9	NM_001160372;NM_031466	Body;Body	chr8:141359155-141359621	S_Shore
cg22637435	8	141361108	0.937546	0.575229	-0.362317	0.932331	0.654839	-0.277492	TRAPPC9;TRAPPC9	NM_001160372;NM_031466	Body;Body	chr8:141359155-141359621	S_Shore
cg18588835	8	141381180	0.973248	0.68715	-0.286097	0.97241	0.737068	-0.235342	TRAPPC9;TRAPPC9	NM_001160372;NM_031466	Body;Body
cg17767933	8	141541054	0.924796	0.719003	-0.205793	0.925039	0.722203	-0.202836
cg14699253	8	141541589	0.944762	0.680281	-0.26448	0.950193	0.729958	-0.220236	EIF2C2;EIF2C2	NM_012154;NM_001164623	3'UTR;3'UTR	chr8:141545521-141545749	N_Shelf
cg17560523	8	141559710	0.893019	0.608534	-0.284485	0.917422	0.676982	-0.24044	EIF2C2;EIF2C2	NM_012154;NM_001164623	Body;Body	chr8:141559164-141559368	S_Shore
cg13294602	8	141567779	0.971064	0.721654	-0.24941	0.977565	0.775415	-0.202151	EIF2C2;EIF2C2	NM_012154;NM_001164623	Body;Body
cg18440839	8	141609380	0.972776	0.670183	-0.302593	0.975021	0.670312	-0.304709	EIF2C2;EIF2C2	NM_012154;NM_001164623	Body;Body
cg08285067	8	142184629	0.906762	0.630467	-0.276295	0.914426	0.662845	-0.251581	DENND3	NM_014957	Body	chr8:142183432-142183767	S_Shore
cg08224569	8	142369705	0.952338	0.692404	-0.259934	0.911654	0.705549	-0.206105	GPR20	NM_005293	5'UTR	chr8:142367050-142367860	S_Shore
cg05517610	8	142626593	0.971847	0.711495	-0.260352	0.943634	0.734777	-0.208857				chr8:142630127-142630468	N_Shelf
cg00255135	8	143090366	0.945681	0.559607	-0.386074	0.919617	0.599438	-0.32018
cg07065453	8	143162526	0.973493	0.564029	-0.409464	0.957598	0.610586	-0.347011
cg23105338	8	143333272	0.947866	0.658896	-0.288971	0.901951	0.693972	-0.207979	TSNARE1	NM_145003	Body	chr8:143333047-143333519	Island
cg26997553	8	143333382	0.959071	0.679416	-0.279656	0.928325	0.727912	-0.200413	TSNARE1	NM_145003	Body	chr8:143333047-143333519	Island
cg03078816	8	143361320	0.90913	0.626772	-0.282358	0.925427	0.665416	-0.260011	TSNARE1	NM_145003	Body	chr8:143361313-143361642	Island
cg01957751	8	143361586	0.920171	0.668908	-0.251263	0.945918	0.744892	-0.201026	TSNARE1	NM_145003	Body	chr8:143361313-143361642	Island
cg04399647	8	143379069	0.972317	0.711669	-0.260648	0.972944	0.737272	-0.235673	TSNARE1	NM_145003	Body	chr8:143378961-143379278	Island
cg24930856	8	143396999	0.935013	0.634234	-0.300779	0.948807	0.691468	-0.257339	TSNARE1	NM_145003	Body	chr8:143397264-143397484	N_Shore
cg01869618	8	143397339	0.959562	0.636238	-0.323324	0.963142	0.703766	-0.259377	TSNARE1	NM_145003	Body	chr8:143397264-143397484	Island
cg10761372	8	143398763	0.946182	0.624504	-0.321679	0.954207	0.641579	-0.312628	TSNARE1	NM_145003	Body	chr8:143398358-143398777	Island
cg23790050	8	143424827	0.943269	0.631781	-0.311488	0.969572	0.694448	-0.275124	TSNARE1	NM_145003	Body
cg11490865	8	143425585	0.976218	0.71751	-0.258708	0.979248	0.767474	-0.211774	TSNARE1	NM_145003	Body	chr8:143429001-143429224	N_Shelf
cg06795722	8	143429730	0.840959	0.585257	-0.255702	0.864179	0.651568	-0.212611	TSNARE1	NM_145003	Body	chr8:143429001-143429224	S_Shore
cg25827936	8	143437568	0.960382	0.681066	-0.279315	0.963239	0.734834	-0.228405	TSNARE1	NM_145003	5'UTR
cg00293626	8	143463227	0.834026	0.628932	-0.205094	0.922369	0.709672	-0.212697	TSNARE1	NM_145003	5'UTR
cg11893698	8	143463667	0.977839	0.717286	-0.260553	0.982052	0.778479	-0.203573	TSNARE1	NM_145003	5'UTR
cg16886403	8	143471632	0.854043	0.622778	-0.231265	0.886741	0.650292	-0.236449	TSNARE1	NM_145003	5'UTR	chr8:143471631-143472231	Island
cg19133956	8	143471982	0.728544	0.481803	-0.246741	0.87993	0.561726	-0.318204	TSNARE1	NM_145003	5'UTR	chr8:143471631-143472231	Island
cg20422052	8	143474721	0.969294	0.657939	-0.311355	0.970878	0.747652	-0.223227	TSNARE1	NM_145003	5'UTR	chr8:143471631-143472231	S_Shelf
cg00721947	8	143755447	0.905976	0.597712	-0.308264	0.915324	0.709186	-0.206138				chr8:143750759-143751448	S_Shelf
cg19413366	8	143781985	0.949797	0.615777	-0.33402	0.967059	0.627728	-0.33933	LY6K;LY6K;LY6K	NM_001160355;NM_001160354;NM_017527	1stExon;1stExon;1stExon	chr8:143781581-143782609	Island
cg22981104	8	144255663	0.971057	0.737773	-0.233284	0.966287	0.755714	-0.210573
cg26349964	8	144262934	0.950754	0.673917	-0.276837	0.955893	0.737512	-0.218382
cg16549317	8	144337600	0.887654	0.596689	-0.290964	0.893295	0.656162	-0.237133	ZFP41	NM_173832	3'UTR	chr8:144337536-144338585	Island
cg19549593	8	144338210	0.85998	0.57292	-0.28706	0.867937	0.617914	-0.250023	ZFP41	NM_173832	3'UTR	chr8:144337536-144338585	Island
cg08200856	8	144338584	0.83119	0.512244	-0.318945	0.859534	0.541696	-0.317839	ZFP41	NM_173832	3'UTR	chr8:144337536-144338585	Island
cg13439505	8	144341571	0.974873	0.69653	-0.278343	0.968672	0.75054	-0.218132	ZFP41	NM_173832	3'UTR	chr8:144337536-144338585	S_Shelf
cg23961973	8	144461183	0.952585	0.651474	-0.30111	0.962775	0.716803	-0.245972	RHPN1	NM_052924	Body	chr8:144461972-144462261	N_Shore
cg03579474	8	144463816	0.945215	0.709834	-0.235381	0.943521	0.729829	-0.213692	RHPN1	NM_052924	Body	chr8:144461972-144462261	S_Shore
cg26718033	8	144467993	0.956309	0.664931	-0.291378	0.966332	0.68088	-0.285453
cg20387387	8	144511212	0.973682	0.754579	-0.219103	0.973245	0.768093	-0.205151				chr8:144510850-144513957	Island
cg10349844	8	144519187	0.979978	0.767952	-0.212026	0.978393	0.776993	-0.2014				chr8:144521358-144521608	N_Shelf
cg27413290	8	144552725	0.959066	0.720616	-0.23845	0.959942	0.740446	-0.219496	ZC3H3	NM_015117	Body	chr8:144552580-144552787	Island
cg26696260	8	144588465	0.953885	0.605519	-0.348366	0.950821	0.715452	-0.235369	ZC3H3	NM_015117	Body
cg02921627	8	144589984	0.901263	0.625289	-0.275973	0.908425	0.63592	-0.272505	ZC3H3	NM_015117	Body
cg22839093	8	144668199	0.948871	0.686735	-0.262135	0.942285	0.711236	-0.231049	EEF1D;EEF1D;EEF1D;EEF1D;EEF1D;EEF1D;EEF1D	NM_001130056;NM_001130057;NM_032378;NM_001130055;NM_001960;NM_001130054;NM_001130053	Body;Body;Body;Body;Body;Body;Body
cg21206652	8	144790187	0.975691	0.689218	-0.286473	0.975348	0.680747	-0.294601	LOC100130274	NM_001162914	1stExon	chr8:144788491-144791059	Island
cg20422722	8	144803601	0.946828	0.714426	-0.232401	0.933341	0.728538	-0.204803	MAPK15	NM_139021	Body	chr8:144800957-144801335	S_Shelf
cg19089079	8	144803607	0.965432	0.697033	-0.2684	0.974442	0.705205	-0.269237	MAPK15	NM_139021	Body	chr8:144800957-144801335	S_Shelf
cg25468618	8	144810034	0.969688	0.680067	-0.28962	0.970486	0.702249	-0.268237	FAM83H	NM_198488	Body	chr8:144808221-144810978	Island
cg01399317	8	144810339	0.974994	0.744445	-0.230549	0.97498	0.732586	-0.242394	FAM83H	NM_198488	Body	chr8:144808221-144810978	Island
cg00995209	8	144881704	0.962938	0.715587	-0.247351	0.972686	0.73809	-0.234596	SCRIB;SCRIB	NM_015356;NM_182706	Body;Body	chr8:144885269-144886103	N_Shelf
cg08214693	8	144885540	0.974097	0.718277	-0.255821	0.972297	0.749689	-0.222608	SCRIB;SCRIB	NM_015356;NM_182706	Body;Body	chr8:144885269-144886103	Island
cg22053108	8	144885612	0.974858	0.70856	-0.266298	0.978809	0.740789	-0.23802	SCRIB;SCRIB	NM_015356;NM_182706	Body;Body	chr8:144885269-144886103	Island
cg23120934	8	144887083	0.962077	0.642168	-0.319909	0.960154	0.686083	-0.274071	SCRIB;SCRIB	NM_015356;NM_182706	Body;Body	chr8:144887111-144887662	N_Shore
cg05425023	8	144893293	0.974726	0.720448	-0.254278	0.979365	0.758009	-0.221356	SCRIB;SCRIB	NM_015356;NM_182706	Body;Body	chr8:144892920-144893468	Island
cg12515402	8	144918044	0.976561	0.755436	-0.221126	0.980342	0.767594	-0.212748	NRBP2	NM_178564	Body	chr8:144917878-144918318	Island
cg11474468	8	144940301	0.976815	0.614312	-0.362503	0.970916	0.609001	-0.361916	EPPK1	NM_031308	1stExon	chr8:144940233-144940817	Island
cg06035970	8	144940743	0.964153	0.696424	-0.267729	0.967949	0.696259	-0.271691	EPPK1	NM_031308	1stExon	chr8:144940233-144940817	Island
cg04885410	8	144986355	0.922296	0.703625	-0.21867	0.920845	0.716262	-0.204584				chr8:144990270-145002135	N_Shelf
cg11207081	8	145000968	0.972573	0.739934	-0.232639	0.972579	0.751929	-0.22065	PLEC1;PLEC1;PLEC1;PLEC1;PLEC1;PLEC1;PLEC1;PLEC1	NM_201378;NM_201384;NM_201382;NM_201381;NM_000445;NM_201380;NM_201383;NM_201379	Body;Body;Body;Body;Body;Body;Body;Body	chr8:144990270-145002135	Island
[truncated: 2,289 more rows]
