# Supplementary material for: DNA Methyltransferase Inhibitor Zebularine Induces Human Cholangiocarcinoma Cell Death through Alteration of DNA Methylation Status
Source: PLoS One. 2015 Mar 23;10(3):e0120545. doi: 10.1371/journal.pone.0120545 (PMC4370694; doi:10.1371/journal.pone.0120545)
Supplement: S2 Table — The results of the gene ontology term analysis using DAVID for the 2,102 genes hosting 3,309 CpG sites commonly hypomethylated (delta-beta < -0.2) in TFK1 and HuCCT1 cells after zebularine (1000μM) treatment. (XLS) [file pone.0120545.s005.xls]

## Sheet: TableS2
S2 Table: the results of the gene ontology term analysis using DAVID for the 2,102 genes hosting 3,309 CpG sites commonly hypomethylated (delta-beta < -0.2) in TFK1 and HuCCT1 cells upon zebularine (1000μM) treatment
Category	Term	Count	%	PValue	Genes	List Total	Pop Hits	Pop Total	Fold Enrichment	Benjamini
GOTERM_BP_FAT	GO:0007156~homophilic cell adhesion	56	2.74779	1.53184e-20	PCDHA6, PCDHA7, PCDHA8, PCDHA9, PCDHA2, PCDHA3, PCDHA4, CLSTN1, PCDHGA9, PCDHA5, PCDHGA8, PCDHGA7, PCDHGA6, PCDHA1, PCDHGA5, PCDHGA4, PCDHGA3, PCDHGA2, PCDHGA1, PCDHGB1, ESAM, CDH23, PCDHB9, PCDHGA12, PCDHGA10, PCDHB7, PCDHGA11, PCDHB6, PCDHB3, PCDHB4, PCDHGB7, PCDHB1, PCDHB2, PCDHGB6, PTPRT, PCDHGB3, PCDHGB2, PCDHGB5, PCDHGB4, NPTN, DCHS2, PCDHB15, DSCAML1, PCDHB12, CDH4, PCDHB10, PVRL1, PCDHB16…	1451	131	13528	3.9855	5.75665e-17
GOTERM_BP_FAT	GO:0030182~neuron differentiation	103	5.05397	1.28102e-14	GDF7, EFNA2, WNT3A, CNP, NR2E1, GDNF, ATP2B2, UNC5A, NKX6-2, GALR2, ROBO3, SS18L1, CHAT, CDH23, PHOX2A, EGFR, LBX1, EMX1, BAIAP2, BARHL2, NKX2-8, VAX2, VAX1, TBR1, HOXD9, NCAM2, ASCL1, RASGRF1, FOXG1, KALRN, SOX1, SOX2, DSCAML1, OTP, HOXA1, HOXA2, PVRL1, LHX1, AGRN, NKX2-2, RUNX3, BHLHE22, NTF3, SPTBN4, CELSR3, NEUROG1, CELSR2, EN1, NTN1, DVL1, SALL3, NTRK3, NOTCH1, DLX1, NTRK1, CYFIP1, CHRNB2, M…	1451	438	13528	2.19245	2.39903e-11
GOTERM_BP_FAT	GO:0016337~cell-cell adhesion	73	3.58194	3.37784e-13	PVR, PCDHA6, PCDHA7, PCDHA8, THRA, PCDHA9, PCDHA2, PCDHA3, PCDHA4, CLSTN1, PCDHGA9, PCDHA5, PCDHGA8, PCDHGA7, PCDHGA6, PCDHA1, PCDHGA5, PCDHGA4, PCDHGA3, CD2AP, PCDHGA2, PCDHGA1, APOA4, PCDHGB1, ESAM, ADAM8, CDH23, PCDHGA12, EGFR, PCDHB9, PCDHGA10, PCDHB7, PCDHGA11, PCDHB6, PCDHB3, PCDHB4, PCDHGB7, PCDHB1, PCDHB2, PCDHGB6, PTPRT, PTPRU, PCDHGB3, PCDHGB2, PCDHGB5, PCDHGB4, NCAM2, NPTN, UNCX, DCHS2…	1451	276	13528	2.46593	4.23063e-10
GOTERM_BP_FAT	GO:0030030~cell projection organization	88	4.31796	5.02556e-13	NRP2, NEURL, PDGFB, CROCC, GDF7, MYO7A, WNT3A, EFNA2, PAX6, PIP5K1C, CNP, LPAR1, GLI2, PAX2, NR2E1, GDNF, CD2AP, AKT1, DFNB31, EFHD1, ATP2B2, UNC5A, GALR2, SEMA3B, POU4F1, ROBO3, SS18L1, CHAT, CDH23, EGFR, CCDC88A, STX2, BAIAP2, NKX2-8, OTX2, TBCE, CHST3, ACTN2, VAX2, VAX1, DNAI2, LPIN1, TBR1, NCAM2, NCK2, SPAG6, RASGRF1, FOXG1, NGFR, KALRN, FGD1, PARD3, CCK, ITGB4, DSCAML1, CDH4, CAPZB, HOXA1, I…	1451	368	13528	2.22947	4.72191e-10
GOTERM_BP_FAT	GO:0006355~regulation of transcription, DNA-dependent	277	13.5918	9.7137e-12	NAA15, HOXD13, HOXD11, PGR, SIN3B, FLI1, NKX6-2, PITX1, TWIST1, PITX2, PHOX2A, PHOX2B, EMX1, RREB1, RXRB, NKX2-6, NKX2-8, BARHL2, TBR1, UHRF1, MTF1, ZNF783, FOXG1, ZNF382, UNCX, ZIM2, ZNF517, ZNF79, HOXA11, OTP, NR1H2, AHRR, LHX1, NKX1-2, LHX3, HOXA10, AGRN, NKX2-4, NKX2-5, LHX9, TCF25, ARHGEF10L, NKX2-2, DNMT3A, ZNF529, ESRRA, IKZF3, NTF3, IKZF1, CREBBP, EN1, SKI, CELSR2, KLF15, ZSCAN1, USF2, TU…	1451	1773	13528	1.45659	7.3008e-09
Category	Term	Count	%	PValue	Genes	List Total	Pop Hits	Pop Total	Fold Enrichment	Benjamini
KEGG_PATHWAY	hsa04310:Wnt signaling pathway	31	1.5211	4.46e-05	WNT5A, NKD2, WNT5B, APC2, WNT3A, CAMK2G, PPP2R5C, WNT2, PLCB3, WNT4, WNT3, CAMK2B, AXIN2, AXIN1, NFATC1, FZD9, CTBP1, CTBP2, CREBBP, CSNK2B, FZD2, DVL1, DKK2, CCND1, FZD10, SFRP1, CCND2, WNT11, RUVBL1, WNT7A, LRP5	476	151	5085	2.19315	0.00751105
KEGG_PATHWAY	hsa05217:Basal cell carcinoma	16	0.785083	0.000102	WNT5A, FZD9, WNT5B, APC2, WNT3A, FZD2, GLI2, DVL1, WNT2, FZD10, WNT4, WNT3, WNT11, AXIN2, WNT7A, AXIN1	476	55	5085	3.10772	0.00854476
KEGG_PATHWAY	hsa04916:Melanogenesis	21	1.03042	0.000664	FZD9, WNT5A, ADCY3, WNT5B, ADCY8, MAP2K2, WNT3A, CAMK2G, ADCY6, CREBBP, FZD2, DVL1, WNT2, PLCB3, FZD10, WNT4, WNT3, GNAS, CAMK2B, WNT11, WNT7A	476	99	5085	2.26604	0.0367432
KEGG_PATHWAY	hsa04020:Calcium signaling pathway	31	1.5211	0.000753	SLC8A3, ADCY3, ADCY8, CAMK2G, LHCGR, BDKRB1, ITPKA, ATP2B2, ADRB3, PLCB3, PDE1C, PTK2B, GRIN2C, PDE1A, PLCD3, CAMK2B, NOS2, EGFR, SLC8A2, CCKBR, SPHK1, GRIN2A, NTSR1, SLC25A31, ATP2A3, TBXA2R, CACNA1G, RYR1, PDGFRB, GNAS, PTAFR	476	176	5085	1.88162	0.031333
KEGG_PATHWAY	hsa00532:Chondroitin sulfate biosynthesis	8	0.392542	0.00291544	B3GAT1, B3GALT6, CHST7, CHST12, UST, CHST13, CHST3, CHST15	476	22	5085	3.88464	0.0939726
