# Supplementary material for: DNA Methyltransferase Inhibitor Zebularine Induces Human Cholangiocarcinoma Cell Death through Alteration of DNA Methylation Status
Source: PLoS One. 2015 Mar 23;10(3):e0120545. doi: 10.1371/journal.pone.0120545 (PMC4370694; doi:10.1371/journal.pone.0120545)
Supplement: S3 Table — The results of the gene ontology term analysis using DAVID for the 782 genes hosting 948 CpG sites that are located in the pTSS regions and are commonly hypomethylated (delta-beta < -0.2) after zebularine (1000μM) treatment in TFK1 and HuCCT1 cells. (XLS) [file pone.0120545.s006.xls]

## Sheet: Table S3
S3 Table: the results of the gene ontology term analysis using DAVID for the 782 genes hosting 948 CpG sites that are located in the pTSS regions and commonly hypomethylated (delta-beta < -0.2) in TFK1 and HuCCT1 cells upon zebularine (1000μM) treatment
Category	Term	Count	%	PValue	Genes	List Total	Pop Hits	Pop Total	Fold Enrichment	Benjamini
GOTERM_BP_FAT	GO:0007156~homophilic cell adhesion	30	4.21348	1.4795e-15	PCDHA6, DCHS2, PCDHA8, PCDHA2, PCDHA5, PCDHGA9, PCDHB15, PCDHGA6, PCDHGA5, PCDHB12, PCDHGA4, PCDHB10, CDH4, PCDHGA3, PCDHGA2, PCDHB16, PCDHA12, PCDHB9, PCDHB7, PCDHGA11, PCDHB6, PCDHB3, PCDHB4, PCDHB1, PCDHGB7, PCDHB2, PCDHGB6, PTPRT, PCDHGB3, PCDHGB2, PCDHGB4, CDH13	482	131	13528	6.42742	3.47256e-12
GOTERM_BP_FAT	GO:0006355~regulation of transcription, DNA-dependent	125	17.5562	2.13408e-14	ZNF582, MYOD1, JDP2, MAEL, HOXD13, PDX1, GDNF, NR2E1, ZIC3, HOXD11, PGR, FLI1, HOXC9, BHLHA15, HOXC4, NKX6-2, PITX2, TWIST1, PHOX2A, SATB2, LBX1, NKX2-6, BARHL2, NKX2-8, HOXD9, ASCL1, HOXD8, FOXG1, ZNF382, UNCX, ZIM2, TSHZ3, ZNF79, SOX1, HOXA11, SOX2, ZNF331, OTP, HOXA2, HOXA4, LHX1, HOXA5, HOXA10, HOXA9, NKX2-4, RUNX3, NKX2-2, MAFG, ZNF529, BHLHE23, IKZF1, NEUROG1, EN1, ZSCAN1, FOXP4, HOXB4, HDA…	482	1773	13528	1.97874	1.70957e-11
GOTERM_BP_FAT	GO:0051252~regulation of RNA metabolic process	127	17.8371	1.93331e-14	ZNF582, MYOD1, JDP2, MAEL, HOXD13, PDX1, GDNF, NR2E1, ZIC3, HOXD11, PGR, FLI1, HOXC9, BHLHA15, HOXC4, NKX6-2, PITX2, TWIST1, PHOX2A, SATB2, LBX1, NKX2-6, BARHL2, NKX2-8, HOXD9, ASCL1, HOXD8, FOXG1, ZNF382, UNCX, ZIM2, TSHZ3, ZNF79, SOX1, HOXA11, SOX2, ZNF331, OTP, HOXA2, HOXA4, LHX1, HOXA5, HOXA10, HOXA9, NKX2-4, RUNX3, NKX2-2, MAFG, ZNF529, BHLHE23, IKZF1, NEUROG1, EN1, ZSCAN1, FOXP4, HDAC4, HOX…	482	1813	13528	1.96604	2.32394e-11
GOTERM_BP_FAT	GO:0030182~neuron differentiation	52	7.30337	5.66063e-14	PAX6, PAX3, PAX2, GDNF, NR2E1, DFNB31, EFHD1, GPC2, NKX6-2, PAX7, GALR2, POU4F1, ROBO3, CHAT, PHOX2A, LBX1, OTX2, NKX2-8, BARHL2, HOXD9, ASCL1, NCAM2, RASGRF1, FOXG1, CCK, SOX1, SOX2, NNAT, CDH4, OTP, HOXA2, PTK2B, LHX1, GBX2, TLX3, TLX1, NKX2-2, RUNX3, KLK8, BHLHE22, NFASC, NEUROG1, EN1, VSX1, TP73, LEP, NTRK3, SALL3, DLX1, ISL2, NEUROD2, NTM	482	438	13528	3.33208	3.40578e-11
GOTERM_BP_FAT	GO:0007389~pattern specification process	37	5.19663	4.93292e-12	HOXA11, TBX20, PAX6, HOXD13, ZIC1, ZIC3, HOXD11, HOXA2, HOXC9, HOXA4, HOXA5, LHX1, HOXC4, PAX7, NKX6-2, HOXA10, GBX2, HOXA9, ALX4, PITX2, SATB2, OOEP, TBX5, TBX1, EN1, HOXD9, HOXB4, ASCL1, DLX1, HOXD8, SFRP1, MEOX2, HOXC13, FOXG1, FOXC2, TCF15, UNCX	482	267	13528	3.88935	2.37373e-09
Category	Term	Count	%	PValue	Genes	List Total	Pop Hits	Pop Total	Fold Enrichment	Benjamini
KEGG_PATHWAY	hsa04080:Neuroactive ligand-receptor interaction	21	2.94944	3.13173e-05	GPR83, GABRG3, GRIK3, ADCYAP1R1, LHCGR, DRD4, GRIN2A, LPAR1, NTSR1, NTSR2, LEP, SSTR4, ADRB3, GPR35, GRIN2B, S1PR4, CNR2, GALR2, MTNR1B, ADRA2C, GHR	146	256	5085	2.85705	0.00384468
KEGG_PATHWAY	hsa04950:Maturity onset diabetes of the young	5	0.702247	0.00503192	BHLHA15, PAX6, IGF2, PDX1, NKX2-2	146	25	5085	6.96575	0.266732
KEGG_PATHWAY	hsa04020:Calcium signaling pathway	12	1.68539	0.0112722	SLC8A3, ADRB3, SLC25A31, ADCY8, PDE1C, PTK2B, PDE1A, LHCGR, GRIN2A, PDGFRB, GNAS, NTSR1	146	176	5085	2.37469	0.371731
KEGG_PATHWAY	hsa00532:Chondroitin sulfate biosynthesis	4	0.561798	0.0235126	B3GAT1, B3GALT6, CHST7, CHST12	146	22	5085	6.3325	0.518884
KEGG_PATHWAY	hsa00534:Heparan sulfate biosynthesis	4	0.561798	0.0365584	B3GAT1, HS3ST3A1, B3GALT6, HS3ST2	146	26	5085	5.35827	0.599959
