# Supplementary material for: DNA Methyltransferase Inhibitor Zebularine Induces Human Cholangiocarcinoma Cell Death through Alteration of DNA Methylation Status
Source: PLoS One. 2015 Mar 23;10(3):e0120545. doi: 10.1371/journal.pone.0120545 (PMC4370694; doi:10.1371/journal.pone.0120545)
Supplement: S4 Table — (XLS) [file pone.0120545.s007.xls]

## Sheet: TableS4
S4 Table: list of 31 genes categorized in "Wnt signaling pathway" and included among the 2,102 genes hosting 3,309 hypomethylated CpG sites
Gene symbol	Gene Name	# of hypomethylated (Δβ < -0.2) CpG sites	Genomic feature(s) of hypomethylated (Δβ < -0.2) CpG sites
APC2	adenomatosis polyposis coli 2	1	Body
AXIN1	axin 1	2	Body
AXIN2	axin 2	1	Body
CAMK2B	calcium/calmodulin-dependent protein kinase II beta	4	Body, 3'UTR
CAMK2G	calcium/calmodulin-dependent protein kinase II gamma	1	Body
CCND1	cyclin D1	3	3'UTR
CCND2	cyclin D2	4	TSS1500, Body
CREBBP	CREB binding protein	1	Body
CSNK2B	lymphocyte antigen 6 complex, locus G5B; casein kinase 2, beta polypeptide	1	Body
CTBP1	C-terminal binding protein 1	2	Body
CTBP2	C-terminal binding protein 2	1	Body
DKK2	dickkopf homolog 2 (Xenopus laevis)	1	1stExon;5'UTR
DVL1	dishevelled, dsh homolog 1 (Drosophila); dishevelled, dsh homolog 1 (Drosophila)-like 1	1	Body
FZD2	frizzled homolog 2 (Drosophila)	1	1stExon
LRP5	low density lipoprotein receptor-related protein 5	4	Body
FZD9	frizzled homolog 9 (Drosophila)	1	1stExon
FZD10	frizzled homolog 10 (Drosophila)	1	5'UTR;1stExon
NFATC1	nuclear factor of activated T-cells, cytoplasmic, calcineurin-dependent 1	1	Body
NKD2	naked cuticle homolog 2 (Drosophila)	1	Body
PLCB3	phospholipase C, beta 3 (phosphatidylinositol-specific)	1	Body
PPP2R5C	protein phosphatase 2, regulatory subunit B', gamma isoform	2	Body
RUVBL1	RuvB-like 1 (E. coli)	1	Body
SFRP1	secreted frizzled-related protein 1	5	TSS200, 1stExon
WNT2	wingless-type MMTV integration site family member 2	1	Body;5'UTR;1stExon
WNT3	wingless-type MMTV integration site family, member 3	2	Body
WNT3A	wingless-type MMTV integration site family, member 3A	1	Body
WNT4	wingless-type MMTV integration site family, member 4	1	Body
WNT5A	wingless-type MMTV integration site family, member 5A	3	Body
WNT5B	wingless-type MMTV integration site family, member 5B	1	Body
WNT7A	wingless-type MMTV integration site family, member 7A	1	Body
WNT11	wingless-type MMTV integration site family, member 11	2	Body
